# Supplementary material for: LRRC59 cooperates with nuclear transporters to restrain the nuclear envelope repair machinery and safeguard genome integrity
Source: Nat Commun. 2025 Dec 12;16:11211. doi: 10.1038/s41467-025-65994-4 (PMC12715200; doi:10.1038/s41467-025-65994-4)
Supplement: Supplementary file 13 — Supplementary Data 1 [file 41467_2025_65994_MOESM13_ESM.xlsx]

## Sheet: ReadMe
Name	APEX2-Fusion	CHMP7	DOX (h)
RT1	LEMD2	WT	0
RT2	LEMD2	WT	12
RT3	CHMP4B	WT	0
RT4	CHMP4B	WT	12
RT5	LEMD2	NLS	6
RT6	CHMP4B	NLS	6
S3	LEMD2	NES*	0
S4	LEMD2	NES*	3
S5	LEMD2	NES*	6
S6	LEMD2	NES*	9
S7	CHMP4B	NES*	0
S8	CHMP4B	NES*	3
S9	CHMP4B	NES*	6
S10	CHMP4B	NES*	9

## Sheet: Supplementary Data 1
Majority protein IDs	Protein names	Gene names	Peptides	Razor + unique peptides	Unique peptides	MS/MS count	WT	NLS	NLS/WT	WT	NLS	NLS/WT	NES* 3h	NES* 6h	NES* 9h	NES* 3h	NES* 6h	NES* 9h		WT enriched	NLS enriched		NLS/WT		NES* 3h	NES* 6h	NES* 9h		LFQ intensity S1_1	LFQ intensity S1_2	LFQ intensity S1_3	LFQ intensity S2_1	LFQ intensity S2_2	LFQ intensity S2_3	LFQ intensity S3_1	LFQ intensity S3_2	LFQ intensity S3_3	LFQ intensity S4_1	LFQ intensity S4_2	LFQ intensity S4_3	LFQ intensity S5_1	LFQ intensity S5_2	LFQ intensity S5_3	LFQ intensity S6_1	LFQ intensity S6_2	LFQ intensity S6_3	LFQ intensity S7_1	LFQ intensity S7_2	LFQ intensity S7_3
Q8NC56	LEM domain-containing protein 2	LEMD2	38	38	38	1032	0.432977	0.257639	0.595042	16.282	7.84197	0.481635	1.17322	1.0649	0.517459	37.7767	46.7948	28.9174		x	x				x	x	x		9.8164	9.91379	9.78607	9.47251	9.51026	9.44289	7.39433	7.37197	7.08522	8.48061	8.48693	8.51911	9.25389	9.23383	9.26157	8.15972	8.16364	8.21144	9.03262	9.04509	9.06911
Q86UK7	Zinc finger protein 598	ZNF598	28	28	28	127	16.601	7.59704	0.457626	10.6422	9.17045	0.861705	0.792046	2.70194	1.72627	9.80397	16.4507	21.7164		x	x					x			6.02833	6.24562	6.13795	7.36241	7.44697	7.26293	6.06226	6.47969	6.27045	7.2835	7.3184	7.29159	7.21216	7.00134	6.84033	7.21545	7.26359	7.22053	7.00017	7.11793	7.05835
P31948	Stress-induced-phosphoprotein 1	STIP1	32	32	32	300	5.055	2.95463	0.584497	9.30188	16.7145	1.79689	1.15619	2.63782	2.39567	14.2144	26.5437	30.0835		x						x			6.91744	6.88923	7.37825	7.54004	7.82461	7.93143	6.18646	7.60614	6.27234	7.65895	7.64532	7.66639	7.50496	7.62734	7.46413	7.8224	7.84082	8.071	7.59127	7.50233	7.48887
Q9NQS1	Cell death regulator Aven	AVEN	9	9	9	79	7.20986	3.11589	0.432171	13.3496	7.27557	0.545005	1.21403	2.60157	2.40637	11.9013	17.4402	14.591		x						x			6.0782	6.21338	7.26425	7.2652	7.4789	7.38552	6.14062	6.27386	6.14447	7.37422	7.40231	7.15881	6.8535	7.1231	7.05998	7.10978	7.0329	7.00186	6.97494	6.86257	6.92722
O95336	6-phosphogluconolactonase	PGLS	12	12	12	165	2.00946	4.67929	2.32863	5.30548	9.38312	1.76857	1.29415	2.31492	2.51619	8.39729	13.118	11.7465			x						x		6.97157	6.59487	7.11691	7.10595	7.12824	7.35839	6.38504	6.55755	6.26152	7.18901	7.17505	7.01423	7.52753	7.55297	7.61339	7.32891	7.35892	7.43332	7.22706	7.21793	7.24212
P62942	Peptidyl-prolyl cis-trans isomerase FKBP1A	FKBP1A	4	4	4	130	2.62678	4.32995	1.64839	18.9099	19.3713	1.0244	0.837951	2.29317	2.52714	18.7751	37.9751	46.4421			x						x		7.2921	7.21688	7.23669	7.64837	7.79127	7.5643	6.3295	6.05909	6.91238	7.67732	7.69868	7.75504	7.94191	7.8466	7.8666	7.66229	7.76524	7.73492	7.66203	7.68409	7.69308
Q13310	Polyadenylate-binding protein 4	PABPC4	21	11	10	94	17.057	14.2155	0.833411	11.5576	12.8253	1.10968	0.96413	2.3561	2.53901	8.69825	11.01	14.5855		x	x						x		6.18152	6.15855	6.239	7.46575	7.17777	7.63125	6.19856	6.1879	6.3543	7.22619	7.4456	7.25758	7.31086	7.26691	7.45957	7.44107	7.32599	7.29791	7.00979	7.14579	7.19615
Q8TDX7	Serine/threonine-protein kinase Nek7	NEK7	8	8	6	88	3.4834	5.85439	1.68066	17.3739	19.3199	1.11201	0.8762	2.34316	2.53975	11.0067	14.6384	10.3854			x						x		6.64377	6.80668	6.8612	7.26406	7.29704	7.37656	5.99646	6.38419	6.03362	7.47532	7.4615	7.19714	7.49864	7.47274	7.64271	7.35868	7.49238	7.42123	7.00851	7.06491	7.06785
Q5T6F2	Ubiquitin-associated protein 2	UBAP2	23	23	23	581	5.50558	2.1634	0.392947	108.17	111.957	1.03501	0.891516	3.33466	2.55217	5.45904	10.4107	9.18319		x						x	x		7.55023	7.32654	7.46526	8.22989	8.20758	8.12698	6.01924	6.17929	6.13915	8.14248	8.20071	8.09681	7.77787	7.7879	7.78168	8.2307	8.10894	8.1452	7.74167	7.80982	7.7724
P46060	Ran GTPase-activating protein 1	RANGAP1	28	28	28	220	15.7916	7.03618	0.445564	14.6561	18.5985	1.26899	0.5938	2.06902	2.56753	9.31971	30.6554	33.1767		x	x						x		6.57548	6.17013	6.27411	7.54321	7.61814	7.45365	6.84095	6.04098	6.20348	7.50406	7.53098	7.54841	7.13475	7.16328	7.26371	7.56081	7.70528	7.62773	7.18537	7.49783	7.4005
P22102	Trifunctional purine biosynthetic protein adenosine-3;Phosphoribosylamine--glycine ligase;Phosphoribosylformylglycinamidine cyclo-ligase;Phosphoribosylglycinamide formyltransferase	GART	36	36	36	255	6.25785	3.53476	0.564853	17.8476	21.5219	1.20587	1.00107	2.31538	2.57173	16.5961	16.8408	21.7647		x	x						x		6.87877	6.93521	7.23815	7.82803	7.81312	7.80026	7.46187	6.15316	5.69887	7.6787	7.70123	7.68871	7.57965	7.4069	7.71067	7.78782	7.79011	7.73462	7.47796	7.39992	7.37256
Q96HC4	PDZ and LIM domain protein 5	PDLIM5	35	35	35	1124	4.33837	4.26469	0.983016	22.2286	23.3688	1.0513	0.948512	2.41602	2.57488	11.4457	22.5204	22.603		x	x						x		8.14092	8.13478	8.00843	8.70638	8.83494	8.65478	7.46988	7.52044	7.2035	8.69658	8.75753	8.78045	8.75387	8.69319	8.72674	8.80827	8.78789	8.70358	8.57838	8.58732	8.59138
P26583	High mobility group protein B2	HMGB2	14	12	12	123	0.778974	10.0367	12.8846	2.13852	7.9363	3.71112	0.944974	2.46326	2.58017	3.60976	5.91495	10.2462			x						x		6.43177	6.67689	6.43984	6.53755	6.58309	6.10243	6.06335	6.24276	6.1188	6.28332	6.50825	6.62368	7.58005	7.4727	7.50054	7.05285	7.10856	6.96236	7.52958	7.56445	7.54591
Q5JSH3	WD repeat-containing protein 44	WDR44	33	33	33	174	6.99098	3.08584	0.441403	32.7254	34.0466	1.04037	1.06202	2.8449	2.59929	7.66044	21.0147	24.1636		x						x	x		7.09688	6.79389	7.07361	7.8494	7.81876	7.82982	6.09949	6.38602	6.10689	7.74773	7.64291	7.74642	7.49679	7.53752	7.39818	7.66027	7.85163	7.67672	7.12215	7.18746	7.15116
Q96PZ2	Protein FAM111A	FAM111A	17	17	17	104	3.13192	5.2977	1.69152	1.60444	9.22107	5.74722	0.797008	2.75731	2.60361	4.59433	9.64064	6.57375			x					x			6.38261	6.19659	6.94099	6.98415	6.92483	7.09864	6.04875	6.01764	6.27015	6.0853	6.83774	6.02948	7.20183	7.18176	7.30886	7.15685	7.03463	7.03941	6.95482	6.91725	6.95195
O94903	Proline synthase co-transcribed bacterial homolog protein	PROSC	10	10	10	111	5.6222	8.83127	1.57078	6.88504	14.1352	2.05304	0.818082	2.63233	2.64181	9.06444	15.2605	16.6473			x					x	x		6.30767	6.44156	6.96699	7.28782	7.35606	7.32205	6.24119	6.30462	6.13342	7.04599	6.99185	7.15512	7.52156	7.50096	7.53177	7.26446	7.44844	7.41724	6.94541	7.32451	7.12775
P04183	Thymidine kinase, cytosolic	TK1	16	16	16	280	29.7836	7.89737	0.265158	36.3594	25.4901	0.701059	1.2183	2.01805	2.66774	17.2049	39.9538	33.2571		x	x						x		6.47939	6.38624	6.81356	8.07137	7.98864	8.04112	6.20682	6.56075	6.35203	7.92695	7.94753	7.92696	7.42802	7.46762	7.47599	7.84975	7.72179	7.76718	7.46673	7.45903	7.49719
Q8WUP2	Filamin-binding LIM protein 1	FBLIM1	24	24	24	377	6.18098	32.3208	5.22907	31.8172	57.9048	1.81992	0.985771	2.84671	2.66996	16.9204	28.1643	19.1367		x	x					x	x		6.73374	6.97264	6.80725	7.61355	7.69865	7.57461	6.45695	6.01516	6.12192	7.65129	7.70621	7.74452	8.34745	8.38577	8.30886	7.94524	7.95327	7.98367	7.76685	7.83278	7.90057
Q9UGI8	Testin	TES	23	23	23	245	3.14698	20.4455	6.49687	6.44873	32.7495	5.07845	0.705875	3.22128	2.69787	17.0869	28.8916	37.9454			x					x	x		6.66909	6.16925	6.34266	6.90883	6.99511	6.77074	6.1768	6.05032	6.24625	6.97658	6.87526	7.04995	7.78122	7.64158	7.69	7.7864	7.62264	7.60995	7.33471	7.39672	7.42796
Q9Y371	Endophilin-B1	SH3GLB1	17	17	16	183	17.9925	5.20174	0.289106	33.1931	20.3772	0.613899	1.01501	2.39568	2.6986	12.9966	26.3359	35.4967		x	x						x		6.69128	6.09065	7.14076	7.98695	7.7764	7.9246	6.30772	6.28905	6.11664	7.75748	7.78352	7.73555	7.36513	7.34959	7.35641	7.59711	7.48478	7.55895	7.34268	7.30105	7.22978
O76024	Wolframin	WFS1	14	14	14	149	12.2934	3.2607	0.265239	27.1986	12.9216	0.475083	0.832633	2.61549	2.7329	5.90553	10.5822	11.8466		x	x					x	x		6.70962	6.61438	6.44213	7.69991	7.66287	7.67237	6.19425	6.14922	6.07967	7.6254	7.55812	7.54325	6.96552	7.12287	7.21767	7.21291	7.20772	7.33646	7.12795	7.02193	6.9219
O00178	GTP-binding protein 1	GTPBP1	18	18	18	245	14.8244	45.1186	3.04354	18.0937	37.2552	2.05902	0.998446	2.42267	2.74929	8.14245	16.5858	15.5563		x	x						x		6.25556	6.89189	6.24431	7.59343	7.59932	7.71194	5.92787	6.13224	6.57936	7.6228	7.60952	7.17972	8.17067	8.13204	8.05212	7.68343	7.81335	7.85625	7.6102	7.51336	7.6222
Q02790	Peptidyl-prolyl cis-trans isomerase FKBP4;Peptidyl-prolyl cis-trans isomerase FKBP4, N-terminally processed	FKBP4	15	15	15	111	10.4503	4.96304	0.474916	13.3672	15.2593	1.14154	1.43267	2.82757	2.75265	16.0188	19.5077	15.4476		x	x					x	x		6.28502	6.31276	6.33493	7.24788	7.39093	7.35129	6.28918	6.03838	6.01681	7.20246	7.28151	7.23852	6.9956	6.98407	7.04029	7.31108	7.37286	7.21104	6.85979	6.4007	7.03391
P52565	Rho GDP-dissociation inhibitor 1	ARHGDIA	7	7	7	65	3.66745	10.5165	2.86752	2.66787	5.77231	2.16364	1.0459	2.14199	2.7793	1.47385	7.74524	15.9087			x						x		6.27324	6.51451	6.03587	6.82101	6.85864	6.83707	6.19731	6.22803	6.80757	6.82824	6.854	6.82916	7.26392	7.42878	7.19654	7.16319	7.31048	7.04328	7.00091	6.9449	7.01085
P22681	E3 ubiquitin-protein ligase CBL	CBL	37	37	35	483	6.33001	3.52797	0.55734	12.8771	10.0872	0.783346	1.21242	3.23092	2.79928	5.42238	12.0686	9.40042		x	x					x	x		7.35388	7.31218	7.38187	8.09402	8.18704	8.17108	6.78768	7.17728	7.10911	8.13694	8.10127	8.1653	7.86849	7.91507	7.90694	8.00204	8.01824	8.06509	7.60969	7.68698	7.63256
Q14847	LIM and SH3 domain protein 1	LASP1	23	23	23	825	5.25823	8.64157	1.64344	18.2035	26.5794	1.46012	0.650238	2.42025	2.81708	8.2947	25.9209	35.4074		x	x						x		8.12169	8.08077	7.95116	8.78377	8.85174	8.68063	7.29119	7.65133	7.51131	8.69435	8.77537	8.76457	8.99242	8.96726	9.00372	8.92897	8.92564	8.87285	8.58106	8.7217	8.72341
O14562	Ubiquitin domain-containing protein UBFD1	UBFD1	9	9	9	84	6.53554	10.5011	1.60677	3.28596	5.53154	1.68339	0.845286	2.97048	2.83437	11.6347	23.4042	16.4722			x					x	x		6.36906	6.1738	6.17093	7.05587	6.87912	7.22464	6.39201	6.32204	6.18963	6.89525	6.76503	6.79338	7.45978	7.18099	7.13672	7.1247	7.06311	6.94441	6.89899	6.79123	6.82056
O95721	Synaptosomal-associated protein 29	SNAP29	16	16	16	233	6.07363	2.98956	0.492219	50.142	24.9913	0.49841	0.625933	2.71582	2.83904	9.36359	49.3075	72.9742		x						x	x		7.19912	7.17374	7.20868	7.94101	8.10565	7.88524	5.99832	6.07099	6.62847	7.89785	7.93819	7.96234	7.70478	7.63603	7.66756	7.67269	7.56611	7.65235	7.62763	7.58555	7.53171
Q8IZH2	5-3 exoribonuclease 1	XRN1	49	49	49	355	9.84477	8.33673	0.846818	20.0601	27.6063	1.37618	0.915479	2.65419	2.85992	6.01757	8.47596	11.0624		x	x					x	x		6.67041	6.98359	6.66443	7.69981	7.76603	7.83222	7.14092	6.47366	5.66536	7.7169	7.70052	7.76952	7.6701	7.72282	7.68852	7.82032	7.84808	7.93456	7.55456	7.61856	7.54581
P26196	Probable ATP-dependent RNA helicase DDX6	DDX6	17	17	17	122	13.1547	13.8883	1.05576	12.8685	13.5963	1.05655	1.01587	2.16285	2.88045	5.42354	24.3113	27.9933		x	x						x		6.31113	6.24459	5.88394	7.1328	7.18196	7.48214	6.2682	6.04797	6.29698	7.40369	7.13789	7.40016	7.33963	7.2479	7.28008	7.38169	7.27333	7.35839	7.31091	7.29075	7.223
Q9ULT8	E3 ubiquitin-protein ligase HECTD1	HECTD1	48	48	48	231	6.03529	1.58487	0.262601	29.6396	20.1984	0.681465	0.984402	3.69266	2.8999	17.5267	20.505	16.1063		x						x	x		7.01414	7.21777	7.17301	7.85373	7.90655	7.98674	6.02443	7.25818	6.06916	7.96464	7.87353	7.92922	7.43619	7.18865	7.38007	7.74947	7.68619	7.83206	7.10109	6.84407	7.21764
P09429	High mobility group protein B1	HMGB1	19	16	14	294	2.94923	14.8552	5.03697	3.87892	15.2463	3.93055	1.12328	2.55367	2.90114	26.0996	15.9377	33.0519			x					x	x		7.1717	6.4352	7.12555	7.43001	7.4522	7.25936	6.16378	6.25298	7.47506	7.11311	7.18506	7.35978	8.10099	8.06595	8.08113	7.84765	7.79709	7.79657	7.97904	8.01397	8.04941
Q9HB71	Calcyclin-binding protein	CACYBP	18	18	18	333	7.46882	10.9561	1.46692	28.3258	38.9019	1.37337	1.31206	2.41783	2.90698	12.7914	19.5196	22.6259		x	x						x		6.84252	6.87695	7.32591	7.84267	7.92454	7.89792	6.88222	6.43616	6.43916	8.07229	8.02127	8.02053	8.01586	8.0993	8.04918	8.06718	8.13069	8.32958	7.79433	7.7093	7.66356
O95292	Vesicle-associated membrane protein-associated protein B/C	VAPB	11	10	10	140	8.73935	3.17448	0.36324	27.028	18.2736	0.676101	0.696926	2.25808	2.91295	3.26977	11.9305	17.6464		x	x						x		6.91749	7.06945	6.10726	7.64694	7.69061	7.58108	6.1262	5.97616	6.25514	7.44841	7.58227	7.62227	7.33345	7.10312	7.16265	7.50303	7.21378	7.42617	7.29763	7.31285	7.16923
Q02880	DNA topoisomerase 2-beta	TOP2B	48	48	37	241	1.04671	26.7968	25.6009	1.53671	41.9618	27.3062	2.55237	1.9369	2.92224	9.25049	6.4565	3.90601			x		x		x				6.67584	6.79756	7.07842	6.95876	6.67368	6.97887	6.06409	6.55176	6.22365	6.94864	6.08261	6.36803	8.31401	8.31859	8.20347	7.87078	7.91279	7.92449	7.46513	7.39044	7.42085
Q9H3M7	Thioredoxin-interacting protein	TXNIP	17	17	17	120	3.28574	7.69498	2.34193	0.865595	7.55732	8.73078	0.684839	1.6411	2.92468	0.549011	8.07569	14.5078			x						x		6.10876	6.17424	6.46154	6.99748	6.45315	6.84382	6.13642	6.48308	6.29182	6.15957	6.35249	6.2112	7.22298	7.13136	7.04883	7.36271	7.12064	7.06307	7.01849	7.11281	7.17371
P00492	Hypoxanthine-guanine phosphoribosyltransferase	HPRT1	11	11	11	158	3.0488	7.18356	2.35619	10.2931	20.1928	1.96179	1.42057	2.20991	2.92906	7.6901	11.52	15.5762			x						x		6.7943	6.76332	7.06153	7.29774	7.35091	7.42288	6.0907	6.45259	6.36798	7.39279	7.35675	7.19937	7.79587	7.72861	7.66368	7.51485	7.67393	7.63808	7.20477	7.19518	7.14971
P50502;Q8NFI4;Q8IZP2	Hsc70-interacting protein;Putative protein FAM10A5;Putative protein FAM10A4	ST13;ST13P5;ST13P4	8	8	8	114	10.181	11.5602	1.13547	6.45522	19.1177	2.96159	0.88823	2.53258	2.95261	7.92184	26.6686	27.2891			x					x	x		5.93114	6.40875	6.74649	7.333	7.35315	7.42361	6.13799	6.24114	6.63887	7.18679	7.15803	7.10291	7.41318	7.41037	7.45173	7.50481	7.64891	7.70859	7.07317	7.26564	7.07258
P55957	BH3-interacting domain death agonist;BH3-interacting domain death agonist p15;BH3-interacting domain death agonist p13;BH3-interacting domain death agonist p11	BID	8	8	8	131	3.74296	5.81085	1.55247	1.74894	5.81343	3.32396	1.82362	3.42525	3.00355	5.99663	12.0671	6.62348			x					x			6.58413	6.19967	7.25583	7.02555	7.23895	7.49477	6.36184	6.28069	6.28856	6.02181	6.98881	6.6488	7.3349	7.60037	7.39707	7.19576	6.68494	7.34368	6.97287	6.84574	6.94466
O43432	Eukaryotic translation initiation factor 4 gamma 3	EIF4G3	38	33	33	183	8.91436	3.91629	0.439324	64.8542	58.8774	0.907843	1.89018	2.87132	3.07459	19.6603	23.8876	31.85		x	x					x	x		7.33373	6.07636	7.29431	7.85821	7.81684	7.87962	5.91841	6.15288	6.033	7.88551	7.83008	7.82451	7.47145	7.50286	7.5087	7.83715	7.76083	7.81615	7.29581	7.20637	7.29124
O75663	TIP41-like protein	TIPRL	19	19	19	221	4.42519	9.96324	2.25148	10.3911	16.4588	1.58393	1.56868	3.93201	3.08845	15.1355	18.9451	20.8899		x	x					x	x		6.97159	6.87335	6.85613	7.54389	7.65707	7.43791	6.42068	6.5699	6.62445	7.46581	7.55713	7.64207	7.9903	7.89712	7.80886	7.84358	7.77322	7.64743	7.55835	6.94507	7.18777
P62191	26S protease regulatory subunit 4	PSMC1	16	16	16	110	11.4124	2.07949	0.182213	7.94512	7.63235	0.960633	1.6025	2.5445	3.12935	7.58671	18.6201	17.798		x						x	x		6.29571	6.21344	6.54246	7.51435	7.28934	7.42004	6.26118	6.30753	6.20964	7.15564	7.14088	7.18213	6.94435	6.82314	6.23797	7.11163	7.13408	7.18061	6.72061	6.70247	6.54483
Q9HAU4	E3 ubiquitin-protein ligase SMURF2	SMURF2	32	32	32	240	12.0673	14.7811	1.22489	4.17869	6.92314	1.65677	1.83332	3.04904	3.15859	13.5745	25.3395	20.2779			x					x	x		6.726	6.73586	6.25707	7.68866	7.64999	7.62511	6.43689	6.96178	7.18721	7.46593	7.51812	7.46495	7.75837	7.75399	7.71569	7.7277	7.75411	7.62498	7.29767	7.35311	7.08892
A0AVT1	Ubiquitin-like modifier-activating enzyme 6	UBA6	44	44	44	423	6.19349	5.39546	0.87115	21.5831	25.5736	1.18489	1.41713	2.98324	3.18238	9.42832	14.3008	11.4603		x	x					x	x		7.31494	7.06224	7.49592	8.00509	8.18817	8.05565	7.13465	6.52498	6.40456	8.02391	8.01402	8.02861	8.04591	8.00599	8.01728	8.08282	8.14743	8.05732	7.41405	7.53817	7.43895
Q99986	Serine/threonine-protein kinase VRK1	VRK1	16	16	16	165	1.48851	9.34201	6.27609	4.03031	42.6362	10.5789	1.29477	2.77845	3.18807	4.75905	10.9785	15.9628			x		x			x	x		6.99535	6.9254	6.90093	6.88921	7.01783	7.43291	6.01367	6.30027	6.43836	6.81822	6.94334	6.80676	7.86208	7.95361	7.91732	7.86596	7.92636	7.84933	7.42211	7.40235	7.35384
Q14204	Cytoplasmic dynein 1 heavy chain 1	DYNC1H1	54	54	54	144	7.99588	1.12375	0.140541	29.0239	17.0742	0.588281	0.485476	2.33626	3.23014	7.30694	5.89968	8.64339		x							x		6.84193	6.84078	6.87444	7.57163	7.68586	8.00826	6.26727	6.17396	6.15649	7.71643	7.6676	7.60196	6.98904	6.80315	6.91696	7.35266	7.50657	7.43551	6.67726	7.14897	6.90129
Q14974	Importin subunit beta-1	KPNB1	29	29	29	402	7.34752	6.10629	0.831068	29.7439	98.0358	3.296	1.37789	3.57094	3.23282	7.24766	13.8724	13.4899		x	x					x	x		7.38771	6.94549	7.52111	8.21553	8.1522	8.085	6.81903	6.13366	6.61543	8.03699	7.97499	7.97635	8.05599	8.01089	8.14476	8.51455	8.52709	8.50065	7.28097	7.45136	7.48569
P54136	Arginine--tRNA ligase, cytoplasmic	RARS	32	32	32	372	9.17522	7.40371	0.806924	14.4291	15.2686	1.05818	1.24459	3.33526	3.24208	10.7594	14.8835	12.0878		x	x					x	x		6.82749	6.56584	7.23621	7.80785	7.75174	7.95779	6.6297	6.42763	6.44666	7.63174	7.76574	7.58424	7.76111	7.7145	7.76227	7.73945	7.52589	7.79007	7.49642	7.39698	7.31902
Q9NYI0	PH and SEC7 domain-containing protein 3	PSD3	24	24	24	181	14.7582	10.0929	0.683884	14.6751	16.2682	1.10856	0.528762	3.29841	3.27199	15.3664	16.6893	16.0572		x	x					x	x		6.54273	6.27353	6.21484	7.47299	7.5026	7.56261	6.1598	6.40208	6.13909	7.39452	7.35443	7.45176	7.35328	7.28863	7.40125	7.37378	7.50977	7.45145	7.21595	6.86344	6.99136
Q96M96	FYVE, RhoGEF and PH domain-containing protein 4	FGD4	21	21	21	95	23.8442	9.57866	0.401719	28.239	18.9154	0.669832	0.666466	2.5651	3.30661	11.2725	22.8437	20.026		x	x					x	x		6.37056	6.12412	6.27724	7.68993	7.67012	7.54402	6.2398	6.31385	5.90003	7.57143	7.61686	7.61794	7.21838	7.33846	7.159	7.44521	7.45183	7.38709	7.21979	7.01799	6.91443
Q92538	Golgi-specific brefeldin A-resistance guanine nucleotide exchange factor 1	GBF1	34	34	34	202	10.4148	2.98611	0.286717	9.62787	6.68764	0.694613	1.26813	2.60666	3.30994	11.019	14.0984	15.2277		x						x	x		6.34734	6.82469	7.1917	7.81147	7.66941	7.93581	7.82337	6.31953	6.50432	7.93681	7.83794	7.82306	7.31639	7.18047	7.29219	7.67633	7.69457	7.75213	6.97334	6.91222	6.87708
P35080	Profilin-2	PFN2	8	8	8	170	5.98444	15.3134	2.55887	15.8757	39.5946	2.49404	0.73587	3.28479	3.34584	11.3878	17.4733	24.8596		x	x					x	x		6.79189	6.6521	6.98417	7.51456	7.61953	7.62514	6.42409	6.29824	6.26411	7.66535	7.44581	7.47748	8.04254	7.91742	8.02342	7.95234	7.96089	7.86611	7.6109	7.43781	7.5307
Q9H074	Polyadenylate-binding protein-interacting protein 1	PAIP1	12	12	12	81	8.45151	6.19801	0.733361	12.5656	17.8848	1.42332	0.362563	4.40729	3.38103	3.1881	9.16998	8.08404		x	x					x	x		6.08348	5.99452	6.46647	7.17149	7.10264	7.05115	6.19239	6.08965	5.77554	7.16194	6.98298	7.21021	6.85885	6.95951	7.10288	7.33147	7.37521	7.10836	6.90472	6.28604	6.90279
P55209	Nucleosome assembly protein 1-like 1	NAP1L1	12	12	10	239	6.04269	2.93869	0.486321	68.826	54.9839	0.798882	1.45495	3.10439	3.39484	31.2221	86.5622	107.301		x						x	x		6.98933	7.06759	7.6948	7.93047	7.94684	8.21811	6.29726	6.30013	6.05285	8.15125	8.0667	7.94555	7.73081	7.73384	7.69153	7.95083	7.9204	7.99971	7.55998	7.52547	7.5432
P55010	Eukaryotic translation initiation factor 5	EIF5	11	11	11	63	4.58551	3.22455	0.703204	5.2558	6.3149	1.20151	1.34131	3.91588	3.40007	3.69715	9.79581	6.3831			x					x			6.48237	6.88923	6.19504	7.2577	6.88418	7.40892	6.12039	6.31992	6.12694	6.92883	6.82915	6.97119	7.14734	6.8553	7.08941	7.00847	6.99354	6.96633	6.69541	6.36837	6.7037
P52907	F-actin-capping protein subunit alpha-1	CAPZA1	14	14	13	264	6.04162	2.39546	0.396492	11.0381	6.43034	0.582561	0.827425	3.54052	3.40831	22.309	100.515	86.0266		x						x	x		7.35353	7.21088	7.42636	8.0146	8.02625	8.29338	7.52652	6.923	7.45139	8.38475	8.34378	8.30105	7.60311	7.76251	7.76332	8.08329	8.07394	8.16838	7.51871	7.43938	7.4511
Q9H089	Large subunit GTPase 1 homolog	LSG1	12	12	12	62	6.03008	5.64319	0.93584	5.77958	8.70915	1.50688	0.857497	2.75133	3.43706	2.51446	11.3373	7.66759			x					x			6.03444	6.10192	6.57266	6.90809	7.04673	7.09517	6.03382	6.2238	6.18759	6.97735	7.01043	6.74311	6.9998	7.01077	6.95303	6.98692	7.20088	7.07733	6.76335	6.63886	6.73609
Q96CV9	Optineurin	OPTN	16	16	16	107	6.85687	2.48819	0.362875	6.88436	4.80273	0.69763	0.77707	3.17578	3.4439	6.66695	11.3151	10.1537		x						x	x		6.21594	6.13445	6.63033	7.3704	7.06408	7.05461	6.36713	6.06216	6.12807	7.00962	7.02044	7.04088	6.67004	6.63367	6.86466	6.98039	6.71774	6.90369	6.79811	6.89382	6.84818
Q27J81	Inverted formin-2	INF2	53	53	53	755	5.64777	0.974448	0.172537	69.0449	33.7729	0.489144	1.08748	3.16134	3.46084	16.5414	18.6191	16.6704		x						x	x		7.90349	7.81798	7.93295	8.67178	8.65892	8.57935	6.40191	6.8177	6.86257	8.51587	8.54137	8.54234	7.86991	7.86966	7.88112	8.24588	8.15287	8.26914	7.72899	7.60358	7.64314
Q5JSZ5	Protein PRRC2B	PRRC2B	32	29	29	145	4.8871	1.58952	0.325248	16.0497	9.23854	0.575622	1.00283	3.41547	3.47463	10.8443	10.78	12.7575		x						x	x		6.8639	6.26354	6.84122	7.31161	7.22706	7.49714	6.17185	6.04333	6.02496	7.34482	7.1478	7.36391	6.84799	6.9253	6.79916	7.00975	7.09506	7.03214	6.9946	6.62392	6.55736
Q96N67	Dedicator of cytokinesis protein 7	DOCK7	38	38	35	172	19.6131	5.26676	0.268533	25.7264	28.4023	1.10402	0.910215	3.53412	3.53801	13.4167	19.8085	17.73		x	x					x	x		5.86557	6.1269	7.34885	7.76374	7.64134	7.81388	6.16957	6.22232	6.01145	7.58982	7.56302	7.48164	7.11046	7.18227	7.21323	7.74232	7.50613	7.51496	7.02284	6.89843	6.97186
P31483	Nucleolysin TIA-1 isoform p40	TIA1	17	17	13	328	4.53009	11.6424	2.57001	57.7879	95.1582	1.64668	1.2223	2.79241	3.56817	5.98586	14.511	14.4488		x	x					x	x		7.2538	7.14678	7.0493	7.81529	7.81407	7.78883	5.86509	6.27423	6.20415	7.8939	7.86902	7.86606	8.23241	8.22391	8.19167	8.08654	8.08296	8.10931	7.8702	7.74582	7.64897
O00571	ATP-dependent RNA helicase DDX3X	DDX3X	56	56	19	2086	7.32728	8.11623	1.10767	27.2545	27.7693	1.01889	1.23659	2.82687	3.57668	8.9094	33.466	40.3999		x	x					x	x		8.52768	8.34877	8.43976	9.28246	9.34643	9.28215	8.20428	7.8227	7.80794	9.37146	9.42549	9.34429	9.3425	9.32958	9.37219	9.40427	9.37282	9.38853	8.96847	9.02106	8.99398
P14174	Macrophage migration inhibitory factor	MIF	3	3	3	113	3.22133	6.92446	2.14957	13.8053	18.4533	1.33669	0.979231	2.62442	3.58226	43.743	52.0717	53.2226			x					x	x		6.93338	7.01317	6.97984	7.4539	7.56561	7.43099	7.0782	6.2133	6.08718	7.62836	7.61583	7.55462	7.83925	7.8087	7.79961	7.72528	7.84611	7.60551	7.49178	7.54494	7.61766
Q5HYI8	Rab-like protein 3	RABL3	11	11	11	91	9.33649	7.85346	0.841158	10.8515	14.0376	1.29361	1.08045	2.52164	3.58339	2.96758	13.6336	16.4092		x	x					x	x		6.95618	6.4581	6.78279	7.69024	7.7687	7.64868	6.47158	6.63777	6.31215	7.49464	7.53108	7.50224	7.68288	7.55817	7.64121	7.54889	7.67346	7.64102	7.02873	7.09047	7.14189
Q96EA4	Protein Spindly	SPDL1	22	22	22	152	6.19917	1.00553	0.162204	20.8677	9.13952	0.437974	0.753177	3.21	3.58784	27.9126	17.6083	25.7027		x						x	x		7.09482	6.03189	6.76302	7.33548	7.40892	7.52234	6.11588	5.83713	6.20914	7.38557	7.36309	7.37192	6.6119	6.66428	6.62074	7.10343	6.92781	7.01368	6.58826	7.1614	6.74082
Q9P035	Very-long-chain (3R)-3-hydroxyacyl-CoA dehydratase 3	HACD3	13	13	13	91	4.76824	3.20794	0.672773	11.4003	7.36747	0.646252	1.55154	2.46094	3.59322	2.61393	13.7174	14.4145		x	x						x		7.12875	6.97663	7.02715	7.94209	7.65967	7.56585	6.36687	6.52794	6.24786	7.34641	7.543	7.42402	7.40319	7.5684	7.67962	7.36031	7.23987	7.14445	7.06013	6.94041	7.05438
Q8TED1	Probable glutathione peroxidase 8	GPX8	12	12	12	92	3.26877	4.17322	1.27669	22.2992	19.9965	0.896735	1.00658	3.51678	3.62752	4.68371	20.2081	25.5587			x					x	x		7.19537	7.08375	7.10626	7.64955	7.67273	7.60626	6.25528	6.12815	6.07033	7.43101	7.47855	7.58907	7.77699	7.7497	7.72011	7.51863	7.4677	7.37029	7.12133	7.25551	7.44157
O95817	BAG family molecular chaperone regulator 3	BAG3	43	43	43	960	4.44016	2.27566	0.512517	30.7788	23.1825	0.753198	1.02603	3.44151	3.64551	12.6852	23.5204	23.5696		x						x	x		7.92351	7.96795	7.92845	8.55173	8.61404	8.59633	7.15803	6.97233	7.17676	8.58187	8.60638	8.58362	8.2577	8.32732	8.30621	8.49517	8.45664	8.45079	8.09005	8.04383	7.99307
P49023	Paxillin	PXN	21	21	21	364	5.69202	5.49092	0.964671	49.6604	89.5417	1.80308	0.932791	3.13274	3.70183	6.12895	14.9259	15.6432		x	x					x	x		7.33836	6.98195	7.21181	7.96056	7.9436	7.89375	6.23359	6.22678	6.24915	7.89075	8.01473	7.89207	7.95603	7.89136	7.90366	8.20129	8.15767	8.20664	7.59845	7.60863	7.61777
Q86V81	THO complex subunit 4	ALYREF	10	10	10	256	10.3152	218.776	21.2091	10.0513	76.8485	7.64563	0.828684	2.4469	3.74119	8.37787	12.063	19.2623		x	x		x				x		6.15857	6.28875	6.98125	7.53945	7.48199	7.44756	6.28376	6.38861	6.17313	7.21898	7.50884	7.12434	8.72893	8.82278	8.89686	8.09223	8.20058	8.2096	8.02559	8.21519	8.23259
Q15382	GTP-binding protein Rheb	RHEB	10	10	10	132	6.44564	6.02763	0.935148	18.5828	19.2647	1.03669	1.51646	3.232	3.75578	7.24517	21.1815	35.7814		x	x					x	x		6.99715	6.88588	6.44507	7.64831	7.54226	7.56532	6.14687	6.22797	6.11923	7.64025	7.0545	7.60666	7.49504	7.54834	7.62515	7.43009	7.47571	7.44256	7.31865	6.87037	7.12199
Q8NEY1	Neuron navigator 1	NAV1	47	47	46	203	5.48186	1.5919	0.290394	11.6362	9.31757	0.800738	0.803564	4.73084	3.76308	12.8845	21.0132	17.1786		x						x	x		7.02453	7.19401	6.30026	7.50713	7.62982	7.59864	6.95415	6.35347	5.75294	7.4461	7.42802	7.38387	7.03455	6.9943	7.09569	7.37705	7.38319	7.20823	7.12146	7.01301	6.97928
Q12907	Vesicular integral-membrane protein VIP36	LMAN2	22	22	22	596	1.92903	4.39481	2.27825	75.287	139.033	1.84671	1.46957	3.45003	3.78581	26.4119	124.876	201.247			x					x	x		8.17386	8.12509	8.15521	8.39245	8.4674	8.45033	6.63241	6.35609	6.36834	8.27655	8.3365	8.37394	8.797	8.76551	8.82047	8.61412	8.61843	8.55364	8.34015	8.34891	8.34465
P15170	Eukaryotic peptide chain release factor GTP-binding subunit ERF3A	GSPT1	33	33	17	623	3.69149	3.45256	0.935274	27.0849	31.9794	1.18071	0.888845	3.83062	3.88578	20.9109	28.6487	37.8537			x					x	x		7.8849	7.94257	7.83492	8.46821	8.47797	8.4178	7.32486	6.86535	6.90811	8.45895	8.45507	8.48247	8.46286	8.41367	8.40028	8.56096	8.48789	8.56409	7.97032	7.9857	7.93183
Q9BTV4	Transmembrane protein 43	TMEM43	29	29	29	934	2.04466	4.89633	2.39469	42.0344	74.2251	1.76582	1.06491	3.12642	3.88834	90.2567	418.014	468.057			x					x	x		8.5695	8.56384	8.73301	8.89153	8.97062	8.93606	7.66274	7.00406	7.03587	8.84522	8.84885	8.87942	9.34189	9.25288	9.3412	9.109	9.118	9.08732	8.69823	8.69667	8.7286
Q9UQN3	Charged multivesicular body protein 2b	CHMP2B	9	9	8	88	16.2447	9.32084	0.573777	20.3182	10.5542	0.519448	0.158951	1.54484	3.93353	5.42445	20.2473	26.352		x	x						x		6.44162	6.45822	6.18795	7.57692	7.68379	7.45921	6.17627	6.21088	6.14106	7.48134	7.48406	7.48647	7.37588	7.29175	7.32852	7.29374	7.15223	7.15253	7.0929	6.98999	6.97138
Q00013	55 kDa erythrocyte membrane protein	MPP1	16	16	16	151	2.7918	5.68501	2.03632	7.4926	26.3746	3.52008	1.13942	3.34842	3.95929	8.02108	20.4539	17.0863			x					x	x		6.25796	6.56364	7.06412	7.20796	6.77966	7.23576	6.10218	5.82473	6.26664	7.11584	6.95698	6.74463	7.14139	7.47217	7.53636	7.269	7.53938	7.64874	7.13972	7.18099	7.17516
Q9NW15	Anoctamin-10	ANO10	13	13	13	86	18.2456	7.28471	0.399259	16.2937	10.7409	0.659203	1.25167	3.69594	4.07322	1	7.99645	6.05483		x	x					x			6.34221	6.3158	6.15796	7.47048	7.50694	7.62202	6.10205	6.17151	6.12689	7.18375	7.54852	7.30423	7.0975	7.17284	7.13287	7.24588	7.16569	7.082	6.69998	6.60382	6.6469
Q6XZF7	Dynamin-binding protein	DNMBP	77	77	77	1007	7.99239	3.63998	0.455432	72.6847	58.0327	0.798417	1.19215	4.40337	4.08324	14.7722	23.6755	27.4477		x	x					x	x		7.46416	7.49385	7.46183	8.41039	8.34575	8.37173	7.02955	6.64271	5.94525	8.39065	8.40724	8.40394	8.02869	8.04474	8.02971	8.29831	8.32255	8.28767	7.8692	7.7574	7.69844
Q9BZQ8	Protein Niban	FAM129A	15	15	15	87	12.6185	9.43548	0.747749	7.35569	11.9892	1.62992	1	4.52783	4.13762	9.1049	8.98194	9.42729			x					x	x		5.99159	6.18725	6.16643	7.13497	7.24952	7.2638	6.24839	6.51266	6.25125	7.13653	7.25305	7.22259	7.10435	7.16447	7.00074	7.51564	7.4062	7.32683	6.31176	6.14635	6.83646
Q9UBB6	Neurochondrin	NCDN	21	21	21	170	4.25659	3.0509	0.716747	35.9709	16.1678	0.44947	1.48792	4.73933	4.16433	6.64259	11.2044	8.24218		x						x	x		6.82594	7.57482	6.82522	7.67267	7.6508	7.78969	6.07183	6.10169	6.31621	7.77624	7.74575	7.63559	7.62942	7.55938	7.49046	7.25914	7.42374	7.43281	6.8885	6.87637	6.77471
O00264	Membrane-associated progesterone receptor component 1	PGRMC1	12	12	11	136	12.805	4.32729	0.337937	32.5955	17.136	0.525718	1.04778	2.58607	4.16508	2.05714	19.4847	29.531		x	x					x	x		6.31914	7.01895	6.92791	7.85335	7.8911	7.84369	6.56191	6.32887	5.9421	7.71408	7.77285	7.88542	7.41574	7.41347	7.34543	7.56624	7.57881	7.38956	7.21339	7.34435	7.42779
Q8TEQ6	Gem-associated protein 5	GEMIN5	34	34	34	194	7.86126	3.46322	0.440543	19.7996	24.7308	1.24905	1.35781	3.64274	4.2015	13.9269	11.3102	12.9865		x	x					x	x		7.13644	6.4218	6.97669	7.80926	7.71549	7.69664	6.06576	6.52019	6.24689	7.55983	7.61842	7.54455	7.42236	7.1964	7.53461	7.64392	7.75018	7.61846	6.94847	7.06711	6.70741
Q9Y3E7	Charged multivesicular body protein 3	CHMP3	7	7	7	62	9.16328	1	0.332867	18.1022	8.14873	0.450151	0.667672	4.15413	4.20518	1.30686	8.12966	7.41276		x						x			6.57058	6.06272	6.92037	7.48504	7.62232	7.33246	6.15403	6.51267	6.02055	7.4736	7.55471	7.43214	6.96541	7.01907	7.02214	7.16979	7.1271	7.12362	6.58463	6.59423	6.81252
Q9Y4E8	Ubiquitin carboxyl-terminal hydrolase 15	USP15	52	52	50	458	7.11189	7.15933	1.00667	21.0121	30.557	1.45426	1.63783	3.82625	4.25839	24.8126	32.645	35.1081		x	x					x	x		6.64077	7.27639	7.48035	7.97201	8.08073	7.90073	6.09199	6.65046	6.86687	7.81451	7.86183	7.90039	7.97217	8.04895	7.94102	7.88482	8.09156	8.08828	7.48647	7.44009	7.45899
P35606	Coatomer subunit beta	COPB2	33	33	33	228	4.24929	1.34856	0.317362	11.2438	14.114	1.25527	0.875357	3.91009	4.26305	11.612	33.9714	41.9938		x						x	x		7.2901	6.72195	7.27094	7.77336	7.72282	7.67176	6.15767	7.40211	5.99208	7.54965	7.58034	7.5746	7.2154	7.16041	7.2968	7.7257	7.69867	7.57643	7.31127	7.0172	7.10264
P33981	Dual specificity protein kinase TTK	TTK	20	20	20	83	9.91983	0.722382	0.072822	14.6966	2.85181	0.194046	1.11956	5.26876	4.3685	6.67033	10.0311	9.51416		x						x	x		6.93196	5.82832	7.06826	7.75672	7.44744	7.61389	6.01226	6.1735	6.36265	7.3598	7.21677	7.47349	6.17844	6.4531	6.7733	6.67513	6.73911	6.49954	6.13439	6.57569	6.12347
Q9BUF5	Tubulin beta-6 chain	TUBB6	20	9	8	74	4.81311	2.76622	0.574726	8.05796	5.20979	0.64654	1.51425	4.79298	4.37415	4.33549	8.39591	8.086		x						x	x		6.27331	6.37723	7.35054	7.31624	7.25959	7.47252	6.33463	6.29342	6.19119	7.25705	7.2093	7.07155	7.15776	7.10013	7.06885	7.12532	6.89114	6.95324	6.5505	6.5877	5.9957
Q9Y3M8	StAR-related lipid transfer protein 13	STARD13	28	28	28	215	9.82753	5.9712	0.607599	19.0559	22.5058	1.18104	1.3104	4.09416	4.39211	17.9798	29.1938	24.0719		x	x					x	x		6.74225	6.63103	6.87046	7.65139	7.70999	7.85968	6.55997	6.21776	6.23885	7.65108	7.6072	7.5984	7.41729	7.6132	7.54143	7.60006	7.70579	7.76762	7.04135	6.99984	6.76707
Q9UGP4	LIM domain-containing protein 1	LIMD1	20	20	20	151	2.83205	4.00706	1.4149	8.68169	19.3241	2.22584	1.1019	4.34113	4.4101	11.8197	17.8733	18.1133			x					x	x		7.12846	6.93193	6.86615	7.36461	7.52757	7.39067	6.17486	6.54602	6.28135	7.30612	7.27374	7.23817	7.55678	7.57162	7.60662	7.62988	7.66376	7.56688	7.01961	6.77813	6.89828
Q9BRT6	Protein LLP homolog	LLPH	5	5	5	67	1.36673	11.6948	8.55682	2.17251	9.29095	4.2766	1.15998	3.56841	4.4146	5.61457	4.19445	10.3473			x						x		7.01005	6.29387	6.49473	6.74088	6.82217	6.64263	6.36239	6.48329	6.47908	6.76145	6.7658	6.80841	7.64983	7.56179	7.791	7.4902	7.41228	7.32648	6.791	6.80692	6.81041
P62633	Cellular nucleic acid-binding protein	CNBP	10	10	10	305	2.80772	5.16173	1.8384	54.3705	69.1014	1.27094	0.675536	3.82244	4.42587	18.6983	23.7383	2.75126			x					x			7.19736	7.18929	7.00035	7.49244	7.75269	7.48694	5.88609	5.76701	6.03771	7.57685	7.65042	7.66962	7.84618	7.83464	7.84457	7.73932	7.80096	7.66899	7.66783	7.66435	7.70778
Q6UW02	Cytochrome P450 20A1	CYP20A1	22	22	22	203	6.46455	3.65925	0.566048	28.269	27.147	0.960308	0.972646	2.38342	4.43457	1.98326	23.4119	29.9911		x	x						x		7.0461	6.93801	6.70767	7.63701	7.69929	7.78711	6.1483	6.34442	5.96337	7.6061	7.63514	7.56878	7.40255	7.47191	7.5075	7.567	7.62267	7.56758	7.12057	7.10514	7.23686
Q6UWP7	Lysocardiolipin acyltransferase 1	LCLAT1	9	9	9	64	5.6708	4.94295	0.87165	7.82651	3.95477	0.505304	0.945385	2.79859	4.4757	1	4.65083	9.78227		x							x		6.74109	6.81396	6.48333	7.56811	7.46373	7.26748	6.21496	6.33216	6.06693	6.95674	7.22058	7.11744	7.4811	7.29332	7.34592	6.73218	6.87771	6.79552	6.8358	6.7227	6.901
Q8NBF2	NHL repeat-containing protein 2	NHLRC2	27	27	27	310	18.3234	30.4	1.65908	17.4677	24.2467	1.38809	1.31262	3.9141	4.48233	7.21477	11.783	13.1724		x	x					x	x		6.26467	6.41396	6.18926	7.55029	7.49069	7.61593	6.54008	6.29939	6.2991	7.61504	7.56844	7.6818	7.77033	7.86555	7.68063	7.68121	7.82241	7.78892	7.32123	7.37405	7.22976
O15173	Membrane-associated progesterone receptor component 2	PGRMC2	11	10	10	238	4.11227	3.10218	0.754372	44.0777	29.5191	0.669705	1.32016	3.3115	4.48337	14.4227	36.8646	54.4469		x						x	x		7.37537	7.38252	7.3361	7.94572	8.05748	7.93304	6.91168	6.03685	5.96551	7.92998	7.92186	7.99487	7.79943	7.85355	7.91601	7.77688	7.80211	7.74536	7.53875	7.60825	7.51318
Q9HCE0	Ectopic P granules protein 5 homolog	EPG5	51	51	51	306	109.639	4.13919	0.0377528	49.5654	6.14469	0.123971	0.295863	3.66648	4.50233	8.81796	16.8696	13.4626		x	x					x	x		6.37617	6.62793	6.19262	8.4455	8.36569	8.50543	7.03643	6.15023	7.2169	8.51915	8.48996	8.47999	6.95983	6.94223	7.14541	7.52631	7.55455	7.6882	6.81411	7.09743	6.65619
O95197	Reticulon-3	RTN3	29	29	29	182	13.7292	0.964879	0.0702794	25.5081	10.5868	0.415038	1.06613	3.54523	4.54408	14.7974	19.6538	28.8913		x						x	x		7.02202	7.09819	6.9166	8.14644	8.12872	8.17458	6.74556	6.22186	6.92048	7.99108	8.05158	8.06528	6.9918	7.03015	6.96827	7.74535	7.55756	7.6593	6.94489	6.95738	7.0154
Q9NR46	Endophilin-B2	SH3GLB2	16	15	15	96	7.04848	1.90175	0.26981	9.9799	6.65338	0.666678	1.3698	5.33054	4.61562	1.78668	12.3275	12.66		x						x	x		6.43864	6.15509	6.68316	7.26311	7.23769	7.32037	6.16543	6.20165	6.2349	7.1038	7.18287	7.31269	6.56439	6.6811	6.86887	7.05431	7.0387	6.9781	5.91825	6.76506	6.94862
Q13572	Inositol-tetrakisphosphate 1-kinase	ITPK1	6	6	6	39	3.79136	5.8163	1.53409	5.83364	7.90861	1.35569	2.5866	4.08163	4.6829	4.59329	4.41226	8.42143			x						x		6.35329	6.34325	6.27638	6.3891	7.01296	7.30724	6.09792	6.16389	6.12755	6.75581	6.96431	6.96706	7.04945	7.0391	7.17832	6.94089	6.96392	7.17886	6.3678	6.81109	6.12699
P35658	Nuclear pore complex protein Nup214	NUP214	32	32	32	151	3.46681	4.26803	1.23111	12.534	36.928	2.94622	1.12947	4.1103	4.727	7.95216	20.5418	18.6341			x					x	x		6.38961	6.64758	6.63451	6.99912	7.15054	7.14183	6.36997	6.3683	6.1327	7.39592	7.4013	7.36803	7.15482	7.19039	7.21717	7.89066	7.79093	7.89145	6.86596	6.52778	6.88667
Q2M2I8	AP2-associated protein kinase 1	AAK1	23	23	22	212	4.00962	3.09311	0.771422	24.8244	37.399	1.50654	1.51113	4.69163	4.74756	21.7454	36.3348	32.0942		x						x	x		6.9398	7.1829	6.99582	7.54438	7.6389	7.74455	6.12901	6.15737	6.35427	7.55946	7.62315	7.64267	7.59028	7.4917	7.50772	7.83732	7.72245	7.79945	7.28829	7.26498	6.77584
Q8IVM0	Coiled-coil domain-containing protein 50	CCDC50	23	23	23	376	31.6079	43.5665	1.37835	119.281	248.45	2.08289	1.12077	3.86351	4.80292	30.6766	124.853	183.151		x	x					x	x		6.2193	7.10934	6.89885	8.19863	8.26949	8.25876	6.3632	6.05556	5.95253	8.16938	8.18101	8.25062	8.43356	8.38284	8.32854	8.49567	8.6294	8.43194	7.99378	8.02082	7.95116
Q96A49	Synapse-associated protein 1	SYAP1	14	14	14	121	10.5433	5.51555	0.523134	12.8279	15.2786	1.19105	1.0433	4.24647	4.87759	3.68174	15.8116	22.2712		x	x					x	x		6.13411	6.10242	6.463	7.26647	7.25566	7.24633	6.09474	5.91401	6.19375	7.04833	7.36127	7.11737	7.06153	6.95303	6.90973	7.33608	7.21545	7.20322	6.75991	6.786	6.79426
Q9HD20	Manganese-transporting ATPase 13A1	ATP13A1	43	43	43	446	5.29642	2.73967	0.517268	9.54759	4.93495	0.516879	1.28213	3.88208	4.94149	56.1052	85.5066	83.3486		x						x	x		7.22937	7.36014	7.8092	8.11284	8.19145	8.26637	7.44917	6.35795	7.56086	8.09715	8.11903	8.09149	7.81194	7.90874	7.99114	7.81694	7.76921	7.86168	7.4899	7.36912	7.37597
P08240	Signal recognition particle receptor subunit alpha	SRPR	35	35	35	590	6.15376	1.45282	0.236087	95.1335	56.0928	0.589621	0.978528	4.16554	4.95342	19.32	61.7417	81.019		x						x	x		7.87876	7.81604	7.98498	8.69058	8.73152	8.6251	6.97242	6.45643	6.29231	8.54023	8.54243	8.5735	8.0333	8.02185	8.11126	8.38265	8.27752	8.30771	7.7008	7.74634	7.7331
O94874	E3 UFM1-protein ligase 1	UFL1	22	22	22	63	17.6919	1.94579	0.109982	11.8346	12.3596	1.04436	1.28226	3.84713	4.96693	2.3537	10.7033	11.0518		x						x	x		6.1243	6.17176	6.56175	7.44686	7.50399	7.65029	6.3961	5.93789	5.96321	7.16607	7.19915	7.15143	6.81162	6.65952	6.25397	7.33592	7.01858	7.21872	6.24742	6.2969	6.54008
Q9Y4P3	Transducin beta-like protein 2	TBL2	26	26	26	331	8.37231	6.97636	0.833265	58.3841	59.4635	1.01849	1.00265	2.99402	4.97261	18.9471	90.4232	111.795		x	x					x	x		7.3001	7.25686	6.86958	8.07081	8.15455	7.96972	6.01745	6.53364	5.97481	7.95838	7.93049	7.93591	7.95293	8.02502	7.97948	7.93409	7.94277	7.9718	7.60199	7.64983	7.64436
Q9HD42	Charged multivesicular body protein 1a	CHMP1A	7	7	7	68	9.27489	2.96593	0.31978	7.87603	2.8054	0.356194	0.280533	3.9102	5.0024	3.50893	9.1801	8.90739		x						x	x		6.08438	6.93114	6.63752	7.54611	7.56765	7.44121	6.71412	6.41118	6.39573	7.45408	7.35698	7.39889	7.26505	6.94888	6.85559	6.8859	7.10291	6.8762	7.15421	6.35666	6.45172
Q96KC8	DnaJ homolog subfamily C member 1	DNAJC1	18	18	18	156	11.4754	4.18636	0.364811	21.3494	15.0628	0.705535	0.905518	2.99235	5.08281	5.14647	23.2132	25.5683		x	x					x	x		6.29208	6.96315	6.89771	7.69529	7.72532	7.91163	6.30324	6.39866	6.19368	7.65569	7.68737	7.54068	7.31469	7.32707	7.37669	7.43207	7.51532	7.4819	7.10728	7.14389	7.09153
P61019;Q8WUD1	Ras-related protein Rab-2A;Ras-related protein Rab-2B	RAB2A;RAB2B	12	12	12	145	3.16729	5.58871	1.76451	16.6091	15.1631	0.912935	0.772461	3.85593	5.10858	2.26562	15.0458	21.2296			x					x	x		6.77856	6.8237	6.99188	7.31122	7.41392	7.37107	5.94448	6.34788	6.13107	7.36401	7.41958	7.30088	7.51202	7.67284	7.65123	7.28244	7.3285	7.35484	6.84931	6.88872	7.16203
P48634	Protein PRRC2A	PRRC2A	52	49	49	240	10.0514	4.35616	0.433389	19.8823	20.0561	1.00875	1.35396	4.621	5.10999	21.5622	23.8035	32.4648		x	x					x	x		6.02566	6.57485	6.40245	7.45935	7.42775	7.12254	6.42137	6.36118	6.18363	7.6556	7.68894	7.51704	6.86941	6.87451	7.17635	7.57985	7.62522	7.66785	7.09781	7.07203	6.95474
P46939	Utrophin	UTRN	105	105	105	536	20.3313	12.0287	0.591635	33.4171	32.3784	0.968917	1.23727	6.03666	5.13725	33.1591	32.3605	25.9625		x	x					x	x		6.76461	6.60379	6.76376	8.00856	7.88149	8.16661	6.47089	7.06262	6.19874	8.17906	8.10785	8.01724	7.87285	7.75494	7.74502	8.13985	8.0966	8.02657	7.09767	7.41466	7.39099
Q8WUM4	Programmed cell death 6-interacting protein	PDCD6IP	79	79	79	2903	15.3236	5.03836	0.328796	12.1307	5.61151	0.462587	1.67035	3.80428	5.14144	8.83378	21.637	23.5178		x	x					x	x		8.83178	8.7901	8.78107	9.97248	10.0315	9.95508	8.86571	8.95612	8.93851	9.98264	9.98944	10.0399	9.49784	9.49386	9.51812	9.68047	9.66445	9.66266	8.9676	8.92924	9.00604
P53618	Coatomer subunit beta	COPB1	20	20	20	179	5.37659	1.74147	0.323899	31.9226	35.4041	1.10906	1.60037	4.3908	5.14986	14.371	23.4853	24.5096		x						x	x		6.85875	7.15906	7.21764	7.77509	7.77283	7.87904	6.02856	6.20392	6.47109	7.85131	7.65779	7.70677	7.41669	7.41365	7.12785	7.84692	7.8349	7.66892	6.76257	6.79579	6.88599
Q16512	Serine/threonine-protein kinase N1	PKN1	18	18	18	101	3.25866	9.10508	2.79412	5.23074	9.12497	1.74449	1.04691	5.14276	5.37448	6.44887	15.3904	13.6378			x					x	x		6.30334	6.5135	6.44654	7.01153	6.78643	7.00454	6.12493	6.25143	6.31658	7.03854	7.12166	6.68843	7.31245	7.31001	7.51876	7.22118	7.22528	7.12717	6.57149	6.96905	6.4973
Q7Z3T8	Zinc finger FYVE domain-containing protein 16	ZFYVE16	33	33	33	235	9.86679	1.50119	0.152146	21.726	11.1687	0.514073	0.300165	4.98566	5.50204	13.3303	7.9233	11.7356		x							x		6.52956	6.69325	6.8667	7.70307	7.70521	7.66376	6.03873	7.01812	6.22602	7.74277	7.86808	7.68296	6.83967	6.82765	6.9515	7.56767	7.40309	7.45612	6.6275	6.75861	7.11274
P18031	Tyrosine-protein phosphatase non-receptor type 1	PTPN1	29	29	29	632	5.1706	2.20978	0.427374	89.8332	63.1001	0.702415	1.1388	4.60067	5.5119	5.98782	14.8643	16.4104		x						x	x		7.92818	7.91329	8.15336	8.67388	8.75098	8.7106	6.70215	6.82767	6.35951	8.59114	8.55769	8.60082	8.34175	8.28439	8.40174	8.3266	8.4765	8.48633	7.89124	7.81127	7.78315
Q93008	Probable ubiquitin carboxyl-terminal hydrolase FAF-X	USP9X	44	44	27	182	22.4705	3.34606	0.148909	17.541	22.4689	1.28093	0.959018	5.41086	5.66113	6.74025	20.8082	25.4223		x	x					x	x		6.79269	6.35295	6.07545	7.83534	7.72068	7.7199	6.24433	6.34815	6.41997	7.54135	7.62659	7.57668	6.95711	6.84389	6.99369	7.68343	7.70729	7.67647	6.63425	6.5385	6.65258
P00387	NADH-cytochrome b5 reductase 3;NADH-cytochrome b5 reductase 3 membrane-bound form;NADH-cytochrome b5 reductase 3 soluble form	CYB5R3	20	20	20	393	8.18004	12.9441	1.5824	86.489	78.5606	0.90833	1.40212	4.39357	5.69209	11.2879	99.4803	141.777		x	x					x	x		7.4532	7.214	7.76467	8.27335	8.27584	8.62094	6.34287	5.90036	7.04258	8.39284	8.42441	8.27944	8.53714	8.6136	8.61734	8.2446	8.37702	8.3498	7.83102	7.8366	7.83863
Q9BYX2	TBC1 domain family member 2A	TBC1D2	10	10	10	72	9.76258	1.72124	0.17631	6.64739	3.23819	0.487137	1	6.53274	5.70578	7.10608	9.30268	5.97726		x						x			6.35447	6.29165	6.47164	7.57826	7.17208	7.33612	6.13501	6.15716	6.35976	7.27149	7.08084	6.76754	6.48144	6.69008	6.65376	6.74858	6.77657	6.65768	6.04414	6.17152	6.12666
Q9NP61	ADP-ribosylation factor GTPase-activating protein 3	ARFGAP3	34	34	33	583	16.6794	12.1997	0.731424	26.513	26.7731	1.00981	1.27543	5.57378	5.87847	65.7684	175.173	180.294		x	x					x	x		6.82368	6.97579	7.26933	8.2865	8.20839	8.24045	6.50814	6.69812	7.30777	8.28172	8.29221	8.21048	8.10981	8.14226	8.07577	8.26595	8.29719	8.23399	7.80627	7.79931	7.81655
P51149	Ras-related protein Rab-7a	RAB7A	21	21	21	604	5.35915	5.99233	1.11815	25.0207	20.8078	0.831623	1.18948	4.40249	5.88276	46.8687	237.268	304.461		x	x					x	x		8.01081	7.97716	8.01828	8.63717	8.70533	8.85104	7.403	7.2975	7.22546	8.7765	8.71232	8.63204	8.73882	8.82314	8.77709	8.60283	8.63441	8.6434	8.27295	8.31645	8.29411
Q8IWC1	MAP7 domain-containing protein 3	MAP7D3	20	20	20	103	8.21293	2.26915	0.27629	16.3157	11.377	0.697304	1.22557	6.93321	5.88377	11.8323	19.3231	20.2092		x						x	x		6.4646	6.65674	6.17312	7.41577	7.4399	7.18227	6.15546	6.2054	6.27375	7.40147	7.39396	7.47699	6.74948	6.78523	6.82733	7.20428	7.2766	7.32181	6.55987	6.32697	6.19854
Q9BSJ8	Extended synaptotagmin-1	ESYT1	55	55	55	1409	9.01127	1.63435	0.181368	79.1976	53.9623	0.681363	1.32508	5.14336	5.88861	106.606	325.969	364.579		x						x	x		7.98252	8.04179	8.32269	9.07842	9.03088	9.10206	7.38796	7.04922	6.76212	8.98462	8.94671	8.9641	8.35561	8.2931	8.33834	8.78027	8.83315	8.78215	8.14411	8.15794	8.13739
Q96QB1	Rho GTPase-activating protein 7	DLC1	19	19	19	59	10.7852	5.77569	0.535521	13.6634	6.0962	0.446171	1.17646	4.74409	6.01427	4.55789	11.8899	12.5597		x	x					x	x		6.37364	6.23936	6.00949	6.99683	7.13723	7.58691	6.32958	6.19854	6.19457	7.47101	7.33314	7.32521	6.7848	7.06789	7.05461	6.86336	6.98634	7.22817	6.3702	7.04622	6.22607
Q15738	Sterol-4-alpha-carboxylate 3-dehydrogenase, decarboxylating	NSDHL	9	9	9	45	9.47121	2.58624	0.273064	6.47554	4.10331	0.633662	2.51721	4.79866	6.08337	1	8.12743	9.95397		x						x	x		5.97522	6.63314	6.29066	7.60682	6.99368	7.22773	5.91238	6.2881	5.67543	6.63726	6.79696	6.87552	6.72195	6.70811	6.70697	6.57214	6.42742	6.71575	6.22353	5.90281	6.15647
Q8IY17	Neuropathy target esterase	PNPLA6	27	27	27	215	6.61225	2.86275	0.432947	19.9877	20.3963	1.02044	2.76168	4.94252	6.11971	18.4743	22.0662	29.8238		x					x	x	x		7.14217	7.02481	7.12159	7.88677	7.87081	7.99204	6.0293	7.44257	5.85715	7.75157	7.76105	7.71869	7.55169	7.57412	7.53311	7.65992	7.81921	7.77855	7.11324	7.20311	6.75332
Q9P0L0	Vesicle-associated membrane protein-associated protein A	VAPA	16	16	15	355	7.83063	6.73769	0.860428	47.2577	84.4603	1.78723	1.05083	4.25798	6.19405	20.766	52.8789	64.7705		x	x					x	x		7.16116	7.1782	7.27577	8.04999	8.1179	8.12863	6.10996	6.49546	5.88862	7.78074	7.81844	7.91828	8.10016	7.96986	8.03064	8.11224	8.14423	8.01753	7.47026	7.48639	7.41982
Q9UIC8	Leucine carboxyl methyltransferase 1	LCMT1	11	11	11	126	13.0252	13.1984	1.01329	13.3162	22.6745	1.70277	0.612196	6.09582	6.23353	5.32443	8.89619	13.8688		x	x					x	x		6.32365	6.24915	6.30737	7.39764	7.31675	7.51014	6.05647	5.71994	6.11493	6.91056	7.13328	7.22063	7.4181	7.41679	7.40685	7.29835	7.38329	7.2763	6.13322	7.07269	6.45885
Q9NR09	Baculoviral IAP repeat-containing protein 6	BIRC6	32	32	32	108	21.1226	1.91549	0.0906844	20.7665	7.11675	0.342703	1.14239	5.68499	6.24035	7.14437	8.66268	4.48404		x						x			6.09599	6.11133	7.16856	7.76132	7.60934	7.97946	6.15246	6.32222	6.27198	7.71635	7.46826	7.51415	6.62021	6.83943	6.76308	7.12228	7.06655	7.11468	6.25051	6.2943	6.20715
O15260	Surfeit locus protein 4	SURF4	6	6	6	171	9.70765	7.3566	0.757815	12.8403	5.58673	0.435094	1.5961	5.39529	6.25204	6.38759	10.4032	15.0666		x	x					x	x		6.2748	6.4408	7.2513	7.67929	7.52701	7.72194	7.10466	5.99622	6.17878	7.4891	7.63472	7.48157	7.49382	7.54327	7.52984	7.27953	6.97256	7.26905	6.60924	6.76652	7.07562
Q8TF42	Ubiquitin-associated and SH3 domain-containing protein B	UBASH3B	21	21	21	199	40.3608	26.5929	0.658879	25.3384	28.5074	1.12507	1.94672	4.94832	6.3295	4.70146	14.4635	18.3217		x	x					x	x		6.28373	6.18082	6.27598	7.83927	7.84376	7.87539	6.51098	6.41791	6.06647	7.68428	7.80652	7.71589	7.76154	7.56204	7.69124	7.83975	7.88038	7.6401	6.91734	6.89536	7.03655
Q9H444	Charged multivesicular body protein 4b	CHMP4B	11	11	10	284	4.79029	3.21226	0.670579	3.16674	2.34524	0.740584	0.834296	7.54595	6.34614	1.4327	1.00039	0.839828		x	x					x	x		7.38897	7.39217	7.31998	8.02202	8.07864	8.04155	8.36403	8.42579	8.39109	8.8652	8.92073	8.89681	7.89453	7.84074	7.88629	8.81948	8.71777	8.75423	6.9889	7.14922	7.07166
Q9Y5K6	CD2-associated protein	CD2AP	48	48	48	724	23.3428	4.75656	0.20377	62.5289	19.4037	0.310316	2.20835	5.36961	6.37129	59.5904	154.624	175.501		x	x					x	x		7.1532	7.39613	7.68183	8.76833	8.81607	8.75123	7.39003	7.09667	7.2316	8.97844	9.06945	9.05865	8.0739	8.09902	8.09012	8.48944	8.52754	8.56497	7.74608	7.69754	7.73148
Q8WVM8	Sec1 family domain-containing protein 1	SCFD1	19	19	19	129	7.20783	1.52169	0.211116	20.7925	11.8233	0.568633	1.15629	4.8636	6.45755	1.63173	14.8081	15.0545		x						x	x		6.65567	6.63066	7.14051	7.54292	7.50885	7.94847	6.42758	6.11175	6.37381	7.80073	7.62929	7.43685	7.01393	6.97794	6.98194	7.26799	7.28623	7.57714	6.68442	6.64599	6.75108
Q13049	E3 ubiquitin-protein ligase TRIM32	TRIM32	14	14	14	68	5.6374	0.992062	0.175978	7.46354	5.27937	0.707355	1.54341	6.99757	6.48864	1.96723	11.3604	4.62649		x						x			6.83028	6.32236	6.81511	7.25392	7.38579	7.58128	6.08025	6.26854	6.3842	7.45542	7.126	6.7704	6.46099	6.80901	6.68736	6.73148	6.92721	7.24204	6.67776	6.27742	6.02403
P40818	Ubiquitin carboxyl-terminal hydrolase 8	USP8	37	37	37	288	36.3787	9.77331	0.268655	70.6116	35.7108	0.505736	0.793415	5.42513	6.59966	28.8402	39.5167	41.4186		x	x					x	x		6.10309	6.53733	6.42569	7.88375	7.9134	7.9515	6.35878	5.99128	6.50638	8.15372	8.13909	8.11025	7.36248	7.26326	7.41049	7.75442	7.90068	7.85974	6.97459	6.97505	6.97126
Q8N0X7	Spartin	SPG20	22	22	22	340	9.38018	2.05624	0.219211	17.3191	8.39727	0.484856	1.04137	5.46024	6.68857	6.81401	7.21447	10.0233		x							x		7.56922	7.33264	7.43573	8.40365	8.50432	8.34626	7.10911	7.25861	7.23535	8.41051	8.41751	8.49063	7.80088	7.74988	7.72606	8.15619	8.10629	8.11301	7.54827	7.49845	6.84016
Q9Y6W5	Wiskott-Aldrich syndrome protein family member 2	WASF2	11	11	11	90	7.18509	4.94544	0.688292	9.07195	8.45684	0.932197	2.30972	6.22911	6.80751	5.45941	12.3684	10.4654			x					x	x		6.35646	6.39672	6.47397	7.31574	7.26956	7.21115	6.28666	6.56656	6.11417	7.18755	7.48153	7.1714	6.8967	7.24413	7.16894	7.24788	7.00629	7.49484	6.78343	6.46587	5.90584
Q9BTX1	Nucleoporin NDC1	NDC1	13	13	13	121	7.69885	0.778363	0.101101	19.1499	11.9229	0.622608	1.80612	5.09568	7.00339	1.67474	7.49327	10.2767		x							x		6.82052	6.62076	7.2559	7.76472	7.7943	7.79743	6.10279	6.12951	6.30528	7.47157	7.37807	7.53444	6.65994	6.82984	6.88093	7.24583	7.34382	7.17707	6.36316	6.2259	6.69315
O94851	Protein-methionine sulfoxide oxidase MICAL2	MICAL2	41	41	37	409	29.5518	5.20553	0.176149	169.602	59.9646	0.353561	1.43465	5.42284	7.12379	15.3883	40.8629	49.1178		x	x					x	x		7.17	6.93249	7.15709	8.54596	8.56277	8.5626	6.14525	6.29967	6.173	8.42359	8.46073	8.42188	7.79744	7.84746	7.76408	7.97401	7.94489	8.0327	6.96435	7.32822	7.29585
O60292	Signal-induced proliferation-associated 1-like protein 3	SIPA1L3	43	43	43	172	15.3206	6.83476	0.446115	22.5083	23.618	1.0493	0.716738	6.99919	7.15917	15.2898	23.81	22.7829		x	x					x	x		6.44813	6.31194	6.21742	7.47985	7.58859	7.46489	6.52514	5.4711	6.14122	7.38696	7.3184	7.48913	7.19357	7.21651	7.07159	7.39317	7.46004	7.40398	6.73141	6.8689	6.62305
Q9BRK4	Leucine zipper putative tumor suppressor 2	LZTS2	11	11	11	39	4.96308	1	0.115199	6.99293	1	0.144062	1.63793	10.0819	7.18703	9.17304	10.5395	9.39823		x						x	x		6.1453	6.23005	6.4107	7.45623	6.27313	7.14395	6.15955	6.13945	6.14313	6.19422	8.09283	6.68907	5.6813	6.20563	6.17072	6.15583	6.09137	6.20456	6.54346	6.18284	6.24717
P98179	RNA-binding protein 3	RBM3	10	10	10	414	3.44636	15.9773	4.63599	11.9768	18.3577	1.53277	1.26207	4.54427	7.1912	19.1582	19.2701	72.3931			x					x	x		7.51611	7.48983	7.64565	8.14845	8.11022	8.00501	7.2282	7.00578	7.00604	8.17995	8.13814	8.15694	8.77468	8.74431	8.74311	8.23671	8.42537	8.36938	7.99965	8.04614	8.00061
O60343	TBC1 domain family member 4	TBC1D4	21	21	21	94	12.7719	5.32204	0.4167	15.1837	12.7104	0.837106	4.49225	6.58913	7.22347	12.8204	12.7359	8.97669		x	x				x	x	x		6.22843	6.13225	6.21317	7.18301	7.22102	7.48858	6.04455	6.29696	5.98353	7.33995	7.36209	7.16714	6.87359	7.12691	6.75159	7.07831	7.22634	7.33286	6.24185	6.64421	6.06166
Q53EZ4	Centrosomal protein of 55 kDa	CEP55	24	24	24	294	20.7924	2.65255	0.127573	14.2152	5.84007	0.410831	1.41529	7.94024	7.52654	11.7155	23.7756	25.5225		x						x	x		6.87042	6.66714	6.64462	7.95922	8.1182	8.05846	6.64723	7.30283	6.67782	7.9678	8.14433	7.97401	7.19376	7.10394	7.15546	7.56643	7.69796	7.66274	6.98214	7.06841	6.88567
P61758	Prefoldin subunit 3	VBP1	11	11	11	119	10.384	12.9772	1.24973	11.5045	20.6365	1.79378	0.850306	5.78317	7.52823	7.69054	11.1403	12.5428		x	x					x	x		6.01899	6.34912	6.95426	7.55425	7.35822	7.459	6.35039	6.00466	5.97754	7.20417	7.06748	7.24353	7.5617	7.55943	7.54079	7.4654	7.39492	7.41617	6.42216	6.79399	6.95984
Q6NUQ4	Transmembrane protein 214	TMEM214	15	15	15	48	13.6856	5.4183	0.395913	12.2813	9.86807	0.803507	1	11.8063	7.61443	2.79023	12.3322	10.3247		x	x					x	x		6.08375	6.63743	6.20455	7.47451	7.49747	7.36254	5.98528	6.33348	6.15113	7.27992	7.25921	7.19849	7.0683	7.02572	7.0333	7.10779	7.20298	7.14183	6.17268	5.9593	6.40785
O60678	Protein arginine N-methyltransferase 3	PRMT3	15	15	15	147	8.04264	7.87778	0.979503	19.27	12.7639	0.662369	2.35014	7.00261	7.64611	7.82102	17.0724	16.1664		x	x					x	x		6.36576	6.45081	6.54507	7.53792	7.18307	7.35685	6.02708	6.15894	6.23216	7.47998	7.47493	7.31792	7.49857	7.26007	7.29221	7.29246	7.24433	7.19934	6.68485	6.80428	6.29662
P61020	Ras-related protein Rab-5B	RAB5B	9	6	6	122	4.18754	5.67517	1.35525	4.8733	8.69069	1.78333	0.737071	5.27038	7.74983	5.17371	16.1799	18.9521			x					x	x		6.77351	6.44342	6.84883	7.357	7.26956	7.30507	6.35353	6.44826	6.26944	6.93025	7.00156	7.2029	7.30561	7.5272	7.49488	7.3825	7.27642	7.22948	6.70589	6.95999	7.11404
Q9Y613	FH1/FH2 domain-containing protein 1	FHOD1	31	31	31	157	10.2653	3.51807	0.342715	12.1086	8.66124	0.715297	1.44419	7.54351	8.06816	16.569	12.6913	16.3387		x	x					x	x		6.21373	6.97529	6.10704	7.56173	7.34694	7.4215	6.35839	6.16793	6.41192	7.54776	7.32313	7.31662	6.98557	6.98161	6.96779	7.30795	7.16002	7.28301	6.2522	7.0187	6.57886
Q9NP72	Ras-related protein Rab-18	RAB18	10	10	10	108	5.91297	2.73358	0.462302	7.65826	9.47069	1.23666	1.01006	6.08085	8.07317	3.89008	16.4119	20.5091		x						x	x		6.7895	6.29197	6.70091	7.35029	7.46555	7.28196	6.1988	6.50755	6.12965	6.98412	7.19128	7.31298	7.01544	7.07871	6.99842	7.24092	7.32746	7.19676	6.54162	6.31987	6.77514
Q9Y2H6	Fibronectin type-III domain-containing protein 3A	FNDC3A	31	31	31	212	12.5441	1.93264	0.154067	50.1654	33.5066	0.667923	1.72688	5.81701	8.09799	4.51975	37.3227	41.296		x						x	x		6.86288	6.69581	6.90249	7.83567	7.93304	7.98779	6.15807	6.19426	6.39002	7.93861	7.94274	7.96221	7.31148	7.00091	7.00724	7.74316	7.79568	7.7789	6.89517	6.87125	6.96754
Q9Y4P8	WD repeat domain phosphoinositide-interacting protein 2	WIPI2	11	11	11	89	7.26515	5.08207	0.699513	9.29469	8.34563	0.897892	2.12397	9.07407	8.12544	5.50643	11.4906	12.4543			x					x	x		6.28796	7.19692	6.24725	7.63847	7.27598	7.40142	6.23872	6.6418	6.04078	7.34579	7.32952	7.15069	7.11193	7.32687	7.41145	7.22799	7.2849	7.17278	6.37585	6.9662	6.10641
Q8IWE2	Protein NOXP20	FAM114A1	15	15	15	195	37.0367	22.1138	0.597079	43.9028	26.358	0.600372	1.1944	8.38731	8.4847	10.8168	17.7945	20.8006		x	x					x	x		6.21499	6.26481	6.42343	7.93446	7.72103	7.95363	6.42228	6.46844	6.19946	8.1336	8.03443	7.84962	7.60507	7.57337	7.75878	7.80291	7.72282	7.82719	6.76239	7.03663	6.95027
P25686	DnaJ homolog subfamily B member 2	DNAJB2	11	11	10	102	6.74655	7.04522	1.04427	8.23737	8.51548	1.03376	1.12849	5.17076	8.51599	2.83191	8.96445	11.2804			x					x	x		6.18566	6.9853	6.24958	7.32921	7.30799	7.27059	6.15329	6.28164	6.28567	7.09492	7.08383	7.28921	7.30062	7.33574	7.32787	7.27724	7.07943	7.15455	6.89422	6.90975	6.14278
Q7Z6J0	E3 ubiquitin-protein ligase SH3RF1	SH3RF1	17	17	17	103	17.0071	4.94389	0.290696	7.15033	4.16815	0.582931	1.81372	7.80525	8.61009	5.1143	11.6577	10.3801		x						x	x		6.09003	6.12736	6.22364	7.40485	7.31133	7.41674	6.17979	6.48414	6.50441	7.23012	7.18907	7.31214	6.63593	6.93707	6.95024	7.03699	7.07722	6.91396	6.29404	6.11568	6.2043
Q9H0U4	Ras-related protein Rab-1B	RAB1B	12	5	5	116	7.97557	4.63596	0.58127	7.18733	7.52062	1.04637	1.38891	7.42531	8.98203	3.54181	14.3944	17.5892			x					x	x		6.31721	6.31058	6.77117	7.47865	7.37162	7.25397	6.55987	6.23931	6.18057	7.00724	7.23431	7.3079	7.22173	7.01055	7.1651	7.22722	7.28805	7.09325	6.46581	6.49604	6.50755
Q9NQC3	Reticulon-4	RTN4	19	19	19	630	12.5314	3.20708	0.255924	32.2973	20.735	0.642003	1.50186	6.65199	9.0155	66.752	365.955	505.295		x	x					x	x		8.0855	7.9669	8.02625	9.07719	9.1944	9.10106	7.43666	7.42174	7.60986	9.02342	8.90859	9.06375	8.44278	8.54443	8.60978	8.84499	8.79372	8.77965	8.11086	7.92407	8.0385
P16615	Sarcoplasmic/endoplasmic reticulum calcium ATPase 2	ATP2A2	37	37	37	359	8.17123	2.58737	0.316645	56.3342	33.2228	0.589745	2.09829	6.94533	9.01992	14.1356	26.7061	32.8233		x						x	x		7.04579	7.22243	7.64429	8.12587	8.22932	8.29418	6.83193	6.27881	5.92672	8.14305	8.11214	8.03459	7.78762	7.66935	7.69411	7.8529	7.87533	7.87354	6.88692	6.74464	7.06985
O75179	Ankyrin repeat domain-containing protein 17	ANKRD17	50	50	34	291	5.02945	3.06574	0.609558	11.1835	11.3141	1.01168	1.44544	9.38828	9.03859	6.79075	9.32998	6.65616		x						x			6.96859	6.86927	7.16764	7.65043	7.62385	7.83578	7.18199	6.53678	6.09955	7.71196	7.6513	7.60079	7.54057	7.46324	7.4613	7.66754	7.68423	7.62742	6.90118	6.91131	6.76821
P61221	ATP-binding cassette sub-family E member 1	ABCE1	20	20	20	110	6.21904	4.47438	0.719465	10.4164	11.7156	1.12472	6.76226	9.00114	9.11586	11.7159	15.4674	16.4855		x	x				x	x	x		6.33351	6.50404	7.07719	7.40768	7.45046	7.43777	6.48673	6.17025	6.11653	7.29188	7.2704	7.26439	7.26543	7.33331	7.2682	7.34893	7.23442	7.39646	6.0039	6.13063	7.11534
Q8NF37	Lysophosphatidylcholine acyltransferase 1	LPCAT1	12	12	12	87	32.3267	6.38801	0.197608	19.9859	5.56409	0.2784	1.42817	7.20356	9.1187	2.50536	7.04973	8.67449		x	x						x		6.19328	6.14204	6.1608	7.78057	7.56309	7.68114	6.31303	6.1162	6.06194	7.48927	7.37743	7.52665	6.81633	6.7802	7.31568	7.05212	7.04895	6.6263	6.46564	6.33728	6.55068
Q5VW32	BRO1 domain-containing protein BROX	BROX	16	16	16	353	32.7629	48.1785	1.47052	15.921	17.0044	1.06805	3.17197	11.4451	9.36726	17.334	77.3679	78.4137		x	x				x	x	x		6.71201	6.16653	6.96993	8.15439	8.13701	8.10322	7.20341	6.86038	7.05568	8.23065	8.24576	8.24898	8.25515	8.30645	8.33544	8.31859	8.21275	8.27983	7.20583	7.09688	7.1914
Q96JJ7	Protein disulfide-isomerase TMX3	TMX3	18	18	18	244	9.06266	5.34912	0.590237	40.9193	41.6728	1.01841	1.19336	7.12599	9.45043	2.4225	14.5818	24.8996		x	x					x	x		7.15275	7.11674	7.25861	8.12428	8.13133	8.14426	6.60105	6.32582	6.32381	8.03882	8.00139	8.04626	7.84148	7.96246	7.909	8.03157	8.05107	8.02759	7.04836	7.12574	6.87981
Q9BU23	Lipase maturation factor 2	LMF2	13	13	13	144	14.305	11.3859	0.795937	11.7728	10.689	0.907942	2.82042	6.29662	9.55291	5.99338	7.36079	14.9051		x	x						x		6.88176	6.24673	6.76768	7.8421	7.75701	7.76353	7.24232	6.12358	6.36919	7.5596	7.87871	7.50942	7.75485	7.67194	7.63848	7.7272	7.60723	7.48746	6.55382	6.61047	6.2116
O60566	Mitotic checkpoint serine/threonine-protein kinase BUB1 beta	BUB1B	31	31	31	106	24.4127	2.07884	0.0851539	8.54121	4.22495	0.494655	3.33011	8.35226	9.82188	6.07486	8.38163	9.11061		x						x	x		6.11697	6.35121	6.02644	7.53938	7.49657	7.62153	6.22467	6.48713	6.47198	7.3249	7.25115	7.40228	6.60699	6.33626	6.50484	7.09541	7.00143	6.96439	6.34475	5.97753	6.27507
Q6ZVM7	TOM1-like protein 2	TOM1L2	16	16	16	101	9.0195	10.2016	1.13106	6.59157	15.4253	2.34015	0.483105	6.78677	10.0456	3.90627	13.7278	17.5887			x					x	x		6.20906	6.47613	6.21704	7.37433	7.14786	7.24559	6.22748	6.48668	5.76529	7.06104	7.0187	6.85668	7.2559	7.29572	7.37661	7.1651	7.23613	7.64292	6.93033	6.34611	6.45091
Q9NXW2	DnaJ homolog subfamily B member 12	DNAJB12	20	20	20	222	10.1163	3.71402	0.367133	19.0135	15.7347	0.827553	1.19526	8.00675	10.2497	2.35296	45.4283	70.5123		x	x					x	x		6.90791	6.78419	6.80412	7.87533	7.87529	7.76066	6.19917	6.12507	6.29689	7.41969	7.49318	7.54544	7.41303	7.45228	7.34044	7.4335	7.3441	7.43411	6.89781	6.97442	6.74953
Q15032	R3H domain-containing protein 1	R3HDM1	18	18	17	100	4.39054	2.45191	0.558453	10.3279	5.1492	0.498572	3.15264	9.63435	10.2544	6.04069	9.08451	9.34798		x						x	x		6.33068	6.89118	6.42763	7.20909	7.15094	7.21701	6.21168	6.21437	6.38111	7.27848	7.37619	7.19451	7.07762	6.81264	6.92773	7.09975	6.91344	6.92918	6.27216	6.95422	5.80989
Q99961	Endophilin-A2	SH3GL1	30	30	30	682	21.4797	8.37383	0.389848	22.3019	10.923	0.489778	2.0707	9.96579	10.4487	45.7131	159.63	141.126		x	x					x	x		7.48581	7.40095	7.65915	8.81413	8.88839	8.83947	7.6225	7.58696	7.65304	8.94002	8.98272	8.98479	8.45271	8.4218	8.44017	8.66291	8.69059	8.62402	7.59462	7.75379	7.74695
Q9H792	Pseudopodium-enriched atypical kinase 1	PEAK1	29	29	29	50	8.08945	6.09049	0.752893	10.0284	8.2771	0.825367	1	9.91258	10.5025	10.6646	12.5649	10.5592		x	x					x	x		6.3235	6.20487	6.60636	7.14604	7.09412	7.61833	6.36536	6.15622	6.11508	7.38311	7.05827	7.19896	7.29688	7.06629	7.12551	7.06221	7.06871	7.25938	6.3485	5.87637	6.14026
P51572	B-cell receptor-associated protein 31	BCAP31	8	8	8	79	11.3717	2.08851	0.183659	14.9816	4.60511	0.307385	1	10.3398	10.5891	7.28093	14.9541	19.6196		x						x	x		6.81307	6.96264	6.75262	7.83738	8.07595	7.78249	6.77903	6.76502	6.25726	7.76027	7.75106	7.81665	7.21362	7.16749	7.10673	7.37849	7.16152	7.25103	6.18071	6.54216	6.53556
Q9NT62	Ubiquitin-like-conjugating enzyme ATG3	ATG3	12	12	12	158	8.83393	5.26091	0.595534	15.4171	12.4607	0.808236	1.19397	10.6081	10.7449	8.1482	21.6403	22.8936		x	x					x	x		6.89168	6.4755	6.39096	7.57026	7.49679	7.52955	6.13923	6.44358	6.48196	7.52642	7.55662	7.54575	7.37785	7.27358	7.26989	7.49161	7.43191	7.42788	6.22587	7.05994	6.86906
Q9Y4H2	Insulin receptor substrate 2	IRS2	12	12	12	25	4.70054	5.72832	1.21865	3.12571	11.347	3.63021	2.16491	12.0825	10.81	3.48283	3.3309	15.8478			x						x		6.08714	6.3944	6.41389	6.85783	7.00805	7.04599	6.51054	6.15789	6.34486	7.11012	6.22968	7.15833	7.10748	6.95022	7.1118	7.48558	7.24316	7.44919	6.32134	6.09242	6.36208
Q52LW3	Rho GTPase-activating protein 29	ARHGAP29	49	49	49	431	18.4623	5.22482	0.283	43.1682	31.4917	0.729512	1.72656	14.3743	11.0214	7.92753	14.4721	10.1679		x	x					x	x		7.00411	6.71599	7.07929	8.13325	8.30608	8.15891	6.30062	6.84605	6.58288	8.2388	8.17155	8.22469	7.65436	7.57137	7.72787	8.05568	8.08927	8.07918	6.70651	6.59844	6.88649
Q8NHH9	Atlastin-2	ATL2	14	14	14	146	23.9657	3.84923	0.160614	12.7764	6.81925	0.533738	0.745555	9.21429	11.2811	1.45742	13.4563	14.9736		x	x					x	x		6.50524	6.00829	6.50081	7.81035	7.53822	7.80453	6.15439	6.18851	6.33967	7.38137	7.3723	7.24812	7.06228	6.75622	6.95196	7.04536	7.3848	6.75361	6.50889	6.46165	6.38565
O95573	Long-chain-fatty-acid--CoA ligase 3	ACSL3	35	35	32	504	56.1191	38.9221	0.693563	60.3475	62.8178	1.04094	3.2112	9.67961	11.5563	5.94452	31.6928	40.0597		x	x					x	x		6.40628	6.7212	6.14356	8.12398	8.11912	8.27527	6.45201	6.5072	6.01364	8.13255	8.0754	8.10687	7.96135	8.02555	8.05473	8.15296	8.09244	8.12169	7.31526	7.58171	6.79766
Q9H3S7	Tyrosine-protein phosphatase non-receptor type 23	PTPN23	44	44	44	307	19.6548	0.534582	0.0271986	213.735	51.8819	0.242739	0.850138	9.74071	11.866	15.87	6.43615	11.1285		x							x		6.62346	6.63176	7.24502	8.1661	7.97579	8.23875	6.18988	5.94942	6.63647	8.55962	8.57661	8.62918	6.89764	6.68342	6.10322	7.91591	7.99521	8.00971	6.36387	6.24917	6.65821
Q5VV42	Threonylcarbamoyladenosine tRNA methylthiotransferase	CDKAL1	18	18	18	160	13.3417	2.36103	0.176966	17.6587	10.5406	0.596907	0.772984	10.6041	12.235	4.0743	20.4605	23.7973		x						x	x		6.63845	6.51271	6.89187	7.76722	7.79518	7.85625	5.96995	6.2944	6.53457	7.47126	7.60909	7.45944	6.9615	6.94337	7.25746	7.31395	7.25331	7.30025	6.50481	6.7161	6.15829
P20340;Q9NRW1	Ras-related protein Rab-6A;Ras-related protein Rab-6B	RAB6A;RAB6B	9	9	8	68	6.39497	7.66349	1.19836	16.6402	21.7066	1.30447	3.2641	8.77506	12.3645	2.75869	20.5305	22.3641		x	x					x	x		7.323	6.34163	6.36079	7.36442	7.52589	7.55263	6.26402	6.1315	6.13018	7.47132	7.31994	7.39791	7.71705	7.54887	7.41278	7.62096	7.52762	7.38689	7.22927	7.25823	6.00829
Q2NKX8	DNA excision repair protein ERCC-6-like	ERCC6L	30	30	30	118	15.4675	3.51078	0.226978	26.7305	14.9848	0.560588	3.50213	12.8063	12.7509	6.52992	12.6741	11.8694		x	x					x	x		6.04926	6.61848	7.11544	7.82758	7.65513	7.86874	6.38265	6.25899	6.18332	7.69435	7.82936	7.58228	7.14139	7.11724	7.16077	7.50541	7.38126	7.46525	5.89835	6.13019	6.38323
Q6P2E9	Enhancer of mRNA-decapping protein 4	EDC4	22	22	22	135	9.71187	2.95047	0.3038	15.5263	10.8307	0.697568	5.11863	9.98682	12.7584	9.31337	9.91075	8.97773		x					x	x	x		6.06468	6.46095	7.0269	7.45668	7.30625	7.7515	6.48072	6.10196	6.25352	7.52985	7.41719	7.46235	7.05277	7.06539	6.84404	7.21601	7.35386	7.37029	6.05299	6.49919	6.37911
Q8NF91	Nesprin-1	SYNE1	22	22	22	65	4.85279	6.32553	1.30348	19.7348	22.1116	1.12043	25.5164	12.6266	13.3788	9.08295	19.056	14.1908		x	x				x	x	x		6.07127	7.90288	6.33511	7.44437	7.55915	7.36371	6.28349	6.2323	6.23848	7.62012	7.60825	7.4116	7.55145	7.48868	7.67242	7.57257	7.52554	7.69002	6.23968	6.3187	6.34175
Q9BYJ9	YTH domain-containing family protein 1	YTHDF1	18	8	8	49	6.27305	8.87206	1.41431	4.29477	8.29573	1.93159	2.83155	10.4582	13.7882	1	3.55535	10.7348			x						x		6.15525	6.24208	6.24623	6.92858	7.13478	6.97264	6.30303	6.44333	6.41904	7.03141	6.96824	7.06457	7.14242	7.16563	7.17958	7.46712	7.20282	7.25203	6.36625	6.45691	5.68776
P53990	IST1 homolog	IST1	17	17	17	513	11.5014	5.47317	0.475869	6.64466	4.49815	0.676957	2.12685	11.258	13.8349	7.9152	19.193	22.0017		x	x					x	x		7.93042	7.93439	7.9773	9.06852	9.07766	8.87819	8.07022	8.23747	8.10595	8.93426	8.90411	9.04269	8.69062	8.65572	8.71048	8.81024	8.83122	8.73129	7.55365	7.54516	7.51081
Q96CS3	FAS-associated factor 2	FAF2	17	17	17	176	15.4381	6.6404	0.430132	13.3132	10.7925	0.810657	1.28301	11.2595	14.5375	2.68819	11.8137	17.0147		x	x					x	x		6.56278	6.37472	6.76373	7.82624	7.71678	7.72399	6.33559	6.26771	6.36764	7.52789	7.32934	7.48657	7.25229	7.52753	7.38799	7.43439	7.30378	7.33214	6.8386	6.67169	6.60676
Q6P9B6	TLD domain-containing protein 1	TLDC1	15	15	15	151	7.88396	8.09476	1.02674	23.3775	32.6638	1.39723	1.38353	10.9724	14.7964	4.09745	26.6798	30.6619		x	x					x	x		7.00156	6.36416	6.45722	7.34388	7.4624	7.7069	6.21966	6.13101	5.98456	7.84679	7.24751	7.34733	7.27605	7.74882	7.52269	7.48423	7.62241	7.77079	6.62941	6.63054	6.8676
Q9BVC6	Transmembrane protein 109	TMEM109	5	5	5	44	8.16679	9.75807	1.19485	7.02786	7.08317	1.00787	1	11.7374	14.8286	1	9.88686	9.98559			x					x	x		6.27222	6.69717	6.37073	7.40281	7.35474	7.31871	6.25783	6.56976	6.23114	7.19254	7.22714	7.17952	7.37332	7.47672	7.45817	7.23068	7.15706	7.22167	6.30985	6.34518	6.30953
P14921	Protein C-ets-1	ETS1	14	14	14	90	5.00989	3.41584	0.68182	6.74871	7.89226	1.16945	2.22215	14.5156	14.8907	11.2555	10.1438	17.3415			x					x	x		6.51784	6.16773	6.99924	7.27948	7.02645	7.47836	6.43793	6.18752	6.31102	7.14479	7.10653	7.17281	7.09458	7.29279	6.89795	6.99144	7.35541	7.28122	6.26327	6.4399	6.32024
Q9NR31	GTP-binding protein SAR1a	SAR1A	19	19	14	383	6.45245	6.70185	1.03865	59.3683	35.2984	0.594566	2.08682	9.52601	15.5003	18.4103	106.578	135.003		x	x					x	x		7.49832	7.56401	7.63482	8.40795	8.3385	8.37989	6.81849	6.45205	6.51809	8.41117	8.42475	8.27337	8.34672	8.40664	8.42238	8.10432	8.14101	8.18656	7.42549	7.54568	7.53818
Q6P4F7	Rho GTPase-activating protein 11A	ARHGAP11A	8	8	8	32	45.6894	1	0.0135783	13.0028	1	0.0609122	2.51385	20.1391	15.5973	8.1193	21.1115	7.77166		x					x	x			6.37443	6.13612	6.24377	7.64769	7.80197	8.28411	6.05771	6.21912	6.11845	7.87003	7.82322	6.04414	6.21378	5.89653	6.02199	5.93771	6.21016	5.94363	6.16359	5.93787	6.42828
P30519	Heme oxygenase 2	HMOX2	18	18	18	212	8.87128	4.16536	0.469533	20.4155	17.8509	0.874379	1.98266	11.8555	15.7908	19.5303	45.6275	50.0439		x	x					x	x		7.12369	7.01687	6.96981	8.07976	7.79297	8.0816	6.61295	6.77098	6.31366	7.9788	7.84435	7.80432	7.53187	7.73347	7.70398	7.81111	7.667	7.97445	6.85434	6.8051	6.88757
P49327	Fatty acid synthase;[Acyl-carrier-protein] S-acetyltransferase;[Acyl-carrier-protein] S-malonyltransferase;3-oxoacyl-[acyl-carrier-protein] synthase;3-oxoacyl-[acyl-carrier-protein] reductase;3-hydroxyacyl-[acyl-carrier-protein] dehydratase;Enoyl-[acyl-carrier-protein] reductase;Oleoyl-[acyl-carrier-protein] hydrolase	FASN	70	70	70	526	6.88434	1.50318	0.218347	12.8633	6.93403	0.539053	2.2983	15.399	15.875	11.106	9.34781	8.22563		x						x	x		7.48387	7.14333	7.46424	8.19723	8.13647	8.27133	7.17837	6.90742	7.30698	8.28583	8.30077	8.13424	7.45548	7.64316	7.52382	7.95202	7.95892	8.00479	6.87179	6.84203	6.68746
O75396	Vesicle-trafficking protein SEC22b	SEC22B	16	16	16	626	4.8108	4.95603	1.03019	81.5788	70.1258	0.859609	1.34418	13.1565	17.3852	48.3952	270.251	409.794		x	x					x	x		8.04222	8.11247	8.14057	8.64975	8.82528	8.86688	7.05227	6.62571	6.70146	8.71599	8.69067	8.70751	8.73317	8.88073	8.76676	8.47887	8.72254	8.71566	7.80352	7.80849	7.81419
Q96A33	Coiled-coil domain-containing protein 47	CCDC47	11	11	11	36	10.1008	3.53525	0.349996	6.91442	3.92041	0.56699	7.32341	28.8246	17.4295	1	7.06223	25.4069		x							x		7.76993	6.29216	6.45186	7.75506	7.88773	7.88423	6.31448	6.21774	7.7046	7.58111	7.56888	7.6061	7.42679	7.40162	7.3308	7.33588	7.24487	7.43607	6.13928	6.0441	6.36703
Q5T0F9	Coiled-coil and C2 domain-containing protein 1B	CC2D1B	21	20	20	168	34.9831	19.0498	0.544543	68.3063	17.0387	0.249446	0.868632	15.1288	17.9675	4.36169	19.7126	26.5445		x	x					x	x		6.32636	6.19142	6.39498	7.84615	7.81275	7.88544	6.14797	6.33823	6.10937	8.02649	8.09086	7.9816	7.58171	7.57737	7.59335	7.35245	7.48478	7.45264	6.48379	6.16765	6.50215
Q9Y3E5	Peptidyl-tRNA hydrolase 2, mitochondrial	PTRH2	8	8	8	148	16.8499	16.1175	0.956534	33.8794	19.6951	0.58133	2.19668	13.2611	18.7564	3.01701	24.1	29.5596		x	x					x	x		6.39101	6.16238	6.94957	7.64646	7.65507	7.88121	6.45127	6.07225	5.9873	7.68005	7.61778	7.8028	7.63751	7.83934	7.648	7.5369	7.42689	7.43011	6.65619	6.72556	6.63184
Q9NP79	Vacuolar protein sorting-associated protein VTA1 homolog	VTA1	14	14	14	516	22.8452	15.5945	0.682616	15.803	13.8668	0.877478	2.52246	16.8017	18.9674	25.2649	63.6546	47.7753		x	x				x	x	x		7.56149	7.64637	7.93179	9.00971	9.12821	9.07813	8.17161	7.92051	7.8744	9.16504	9.27736	9.12034	8.93618	8.88018	8.90221	9.06662	9.18256	9.14326	7.64696	7.64262	7.72044
Q9NTJ5	Phosphatidylinositide phosphatase SAC1	SACM1L	27	27	27	286	17.3986	8.90316	0.511717	26.0531	22.3127	0.856431	1.63422	14.0567	19.0803	4.04613	55.8491	61.3927		x	x					x	x		6.64161	6.78009	6.92074	8.00651	8.08508	7.9724	6.47367	6.58372	6.34822	7.8314	7.94635	7.87543	7.72804	7.82144	7.64159	7.85103	7.82097	7.77926	6.60536	6.59074	6.75139
O14653	Golgi SNAP receptor complex member 2	GOSR2	9	9	9	121	18.9068	10.2772	0.54357	9.34439	8.51354	0.911085	5.29498	13.2034	19.5034	2.85703	17.4043	18.3973			x					x	x		6.42556	6.17277	6.58396	7.76724	7.54917	7.69572	6.28907	6.41094	6.46683	7.10656	7.41226	7.55967	7.31319	7.44897	7.45574	7.36406	7.25823	7.33488	6.98027	6.38895	6.11871
P06703	Protein S100-A6	S100A6	5	5	5	53	3.89043	4.19847	1.07918	5.79692	29.0037	5.0033	0.679244	40.7077	20.6341	20.9742	16.4814	36.9786			x					x	x		7.33476	6.59429	6.8191	7.58754	7.43511	7.49549	6.47324	6.62952	6.15282	7.51963	6.38139	7.64415	6.85358	7.94644	7.8174	7.89944	7.90705	7.83646	6.06291	6.15631	6.16026
Q5T4S7	E3 ubiquitin-protein ligase UBR4	UBR4	24	24	24	49	11.978	0.189196	0.0157952	47.9361	29.0425	0.605859	1	17.5296	20.8324	3.83921	22.8977	21.388		x						x	x		6.5153	6.39227	7.62201	7.95301	7.92994	7.8818	6.5765	6.07224	6.20879	7.97504	7.86564	8.05884	6.16245	6.15944	6.03844	7.60783	7.77363	7.86517	6.1367	6.19863	6.39498
Q9UBP0	Spastin	SPAST	26	26	26	315	28.4947	25.3804	0.890706	55.092	49.3184	0.895201	0.651233	17.2636	21.0852	8.27589	27.1868	40.9946		x	x					x	x		7.03254	6.22856	6.56218	8.11424	8.11005	7.96328	6.60743	6.00142	6.20736	8.00518	8.08736	7.94695	8.07203	7.96977	7.99498	8.06592	7.95215	7.87718	6.69451	6.59907	6.54859
Q96AG4	Leucine-rich repeat-containing protein 59	LRRC59	24	24	24	710	27.4185	14.8758	0.542547	1080.53	605.194	0.560087	1.98923	12.3255	22.7084	80.9359	751.217	669.263		x	x					x	x		7.66947	7.66414	8.1797	9.29019	9.18684	9.3504	6.25646	6.12206	6.18556	9.24608	9.34528	9.07364	8.96051	8.94825	9.12199	9.01628	8.91845	8.97504	8.126	8.0876	8.04564
Q9UN37	Vacuolar protein sorting-associated protein 4A	VPS4A	28	20	20	374	59.3779	28.3234	0.477003	62.8581	59.3318	0.943901	0.398697	16.2346	22.9644	24.0202	57.9785	54.1851		x	x					x	x		6.49585	6.88881	6.89206	8.46623	8.50993	8.62144	7.18571	6.56852	6.50979	8.55832	8.5367	8.56409	8.19407	8.17269	8.2664	8.54774	8.46783	8.56832	7.27077	7.41903	6.50772
O95470	Sphingosine-1-phosphate lyase 1	SGPL1	18	18	18	158	17.3449	11.2516	0.648695	10.4764	7.50574	0.716445	1.04607	16.6327	23.3201	0.718208	7.7269	13.4444		x	x						x		6.22929	6.4831	6.15259	7.4917	7.52853	7.56227	6.24008	6.55317	6.27224	7.30486	7.42969	7.39159	7.34947	7.30548	7.36367	7.16811	7.29488	7.22868	6.27864	6.46482	6.40169
Q8IZ07	Ankyrin repeat domain-containing protein 13A	ANKRD13A	25	25	24	345	12.8872	10.6071	0.823072	82.032	90.9463	1.10867	2.62371	16.4675	25.5676	27.9142	138.286	165.876		x	x				x	x	x		7.53403	6.75582	6.79629	8.06043	8.1499	8.20629	6.0129	6.41472	5.98297	8.02955	8.04895	8.07405	8.0029	8.06281	8.09722	8.05846	8.05515	8.17333	7.16673	6.58441	6.5686
P61619	Protein transport protein Sec61 subunit alpha isoform 1	SEC61A1	9	9	9	151	4.79958	1.58404	0.330038	25.915	15.5414	0.599707	0.701367	17.9076	26.3187	2.46341	13.2039	20.8855		x						x	x		7.24819	7.19371	7.18648	7.94011	7.94707	7.78481	6.76501	6.13187	6.24814	7.73406	7.89677	7.75483	7.4743	7.34191	7.41147	7.66061	7.61623	7.44264	6.82239	6.13901	6.24726
O95630	STAM-binding protein	STAMBP	19	19	19	425	86.1326	44.4974	0.516615	113.961	77.6967	0.681782	2.17358	26.2501	27.2642	11.1815	28.1965	27.9464		x	x					x	x		6.37416	6.68763	6.48532	8.37199	8.47779	8.50284	6.65779	6.47385	6.34303	8.57623	8.56379	8.50493	8.16947	8.16131	8.16134	8.42648	8.36367	8.35574	6.68674	6.8846	6.85546
O75915	PRA1 family protein 3	ARL6IP5	9	9	9	289	4.688	3.04024	0.648515	28.9421	18.1665	0.627686	1.69444	17.7657	28.0144	8.11743	44.9836	78.4731		x						x	x		7.92877	7.75879	8.14283	8.47066	8.64278	8.72991	7.3141	6.59306	6.01677	8.13411	8.14869	8.02572	8.43715	8.34961	8.49236	7.95534	7.76812	7.97829	7.26364	7.2788	7.27777
O14907	Tax1-binding protein 3	TAX1BP3	4	4	4	92	4.99634	16.2611	3.25459	9.60761	23.3019	2.42536	14.1311	26.3604	32.1358	12.0654	28.2317	37.7881			x				x	x	x		6.61395	6.92396	6.67569	7.25186	7.38322	7.67448	5.69909	6.53825	6.30858	7.17875	7.11351	7.20151	7.8407	8.0306	7.97574	7.63036	7.5463	7.47144	6.32097	6.50948	6.20167
Q9Y6B6	GTP-binding protein SAR1b	SAR1B	16	11	11	137	14.0895	10.5532	0.74901	15.9712	8.33938	0.522153	3.44486	21.0986	36.9102	1.53557	10.5744	23.7584		x	x					x	x		6.53615	6.14749	6.63842	7.77352	7.4924	7.50284	6.46287	6.0654	6.12703	7.42439	7.33758	7.50334	7.44425	7.50014	7.44782	6.94938	7.37475	7.09458	5.82485	6.92282	6.25719
Q9Y6W3	Calpain-7	CAPN7	44	44	44	594	160.868	74.9299	0.465785	68.4212	45.022	0.658013	1.0928	37.2014	39.4229	8.95926	71.3937	66.5647		x	x					x	x		6.74617	6.15336	5.96164	8.50799	8.50542	8.46716	6.77781	6.38948	6.77863	8.48463	8.48031	8.48656	8.22274	8.17231	8.09008	8.27494	8.34374	8.28751	6.67563	6.71364	6.74204
Q6DD88	Atlastin-3	ATL3	25	25	25	410	15.752	4.4416	0.281971	85.2854	43.8911	0.514638	7.30029	40.4873	62.7891	19.1544	81.4212	149.68		x	x				x	x	x		7.29081	7.26977	7.38586	8.51573	8.56105	8.46166	6.58149	6.40698	6.42514	8.40865	8.39796	8.39964	7.97532	7.94614	7.9676	8.14808	8.11458	8.07809	6.40482	6.46523	6.4407
Q6P1N0	Coiled-coil and C2 domain-containing protein 1A	CC2D1A	56	56	55	925	289.133	71.7298	0.248086	455.009	173.815	0.382003	6.26881	56.5621	72.3274	22.4013	123.291	121.576		x	x				x	x	x		6.57756	6.47943	6.20382	8.90566	8.88748	8.85096	6.09131	6.06277	6.76163	8.9701	8.94224	8.97742	8.23246	8.28522	8.31023	8.59725	8.44861	8.59011	6.93903	6.41706	6.80779
O75351	Vacuolar protein sorting-associated protein 4B	VPS4B	28	28	20	650	26.3554	14.4795	0.549393	44.7251	31.9035	0.713324	9.35064	241.798	258.698	41.4389	116.202	123.593		x	x				x	x	x		7.23629	7.2382	7.46365	8.68311	8.73575	8.78188	7.48324	6.96661	6.93766	8.8258	8.73231	8.78106	8.52085	8.42169	8.47786	8.55078	8.60694	8.74131	6.2222	6.17655	6.54367
Q8WUX9	Charged multivesicular body protein 7	CHMP7	36	36	36	806	1912.66	285.532	0.149285	315.564	61.5751	0.195127	20.4688	259.353	464.113	15.7857	187.141	657.116		x	x				x	x	x		5.84636	6.22376	6.3552	9.40221	9.45315	9.41487	6.18799	6.83708	7.2655	9.27161	9.27681	9.23942	8.65567	8.53462	8.60199	8.64034	8.46386	8.55459	6.42973	6.19295	6.13306
[truncated: 21 more columns]
