# Supplementary material for: LRRC59 cooperates with nuclear transporters to restrain the nuclear envelope repair machinery and safeguard genome integrity
Source: Nat Commun. 2025 Dec 12;16:11211. doi: 10.1038/s41467-025-65994-4 (PMC12715200; doi:10.1038/s41467-025-65994-4)
Supplement: Supplementary file 16 — Source Data [file 41467_2025_65994_MOESM16_ESM.xlsx]

## Sheet: Fig 1d
CHMP7 enrichment
	Parental			LEMD2 -DOX (C7-WT)			LEMD2 +DOX (C7-WT)			LEMD2 +DOX (C7-NLS)			CHMP4B -DOX (C7-WT)			CHMP4B +DOX (C7-WT)			CHMP4B +DOX (C7-NLS)
	1.07628	0.278417	1.6453	0.11826	0.058121	0.07919	118.741	122.348	119.541	25.3036	20.4535	22.7597	0.164328	0.428361	1.10239	88.8132	93.1232	85.4934	20.5694	19.5112	18.0381

## Sheet: Fig 1e
CHMP4B enrichment
	Parental			LEMD2 -DOX (C7-WT)			LEMD2 +DOX (C7-WT)			LEMD2 +DOX (C7-NLS)			CHMP4B -DOX (C7-WT)			CHMP4B +DOX (C7-WT)			CHMP4B +DOX (C7-NLS)
	0.961902	0.996479	1.04162	2.61381	2.15811	1.83524	19.2811	24.2535	15.3744	12.3581	10.6681	11.388	32.5773	44.1229	41.0847	113.319	120.494	136.91	100.557	82.4479	82.9376

## Sheet: Fig 1f
LEMD2 enrichment
	Parental			LEMD2 -DOX (C7-WT)			LEMD2 +DOX (C7-WT)			LEMD2 +DOX (C7-NLS)			CHMP4B -DOX (C7-WT)			CHMP4B +DOX (C7-WT)			CHMP4B +DOX (C7-NLS)
	0.923447	1.29518	0.78137	3223.82	3230.11	2939.8	1255.37	1342.95	1145.58	690.894	615.631	621.258	8.10519	7.8691	7.51488	79.665	83.2207	94.0614	38.4149	37.6347	42.8154

## Sheet: Fig 1g
CHMP4B foci vs NE rupture
	Fraction of cells with CHMP4B foci
	Hours of induction	Field 1	Field 2	Field 3	Field 4	Field 5	Field 6	Field 7	Field 8	Field 9	Field 10	Field 11	Field 12
	0	0.0526316	0.25	0.0526316	0.173913	0.16	0.166667	0.235294	1	0.588235	0.15	0.153846	0.3125
	1	0.0454545	0.157895	0.210526	0.222222	0.315789	0.1875	0.294118	1.05556	0.578947	0.333333	0.5	0.533333
	2	0.272727	0.272727	0.190476	0.157895	1.33333	0.0588235	0.1875	1.10526	0.8	0.44	0.3	0.6
	3	0.47619	0.277778	1.04348	0.190476	1.43478	0.3	0.1875	0.952381	1.31818	0.357143	0.608696	1.09091
	4	5.73077	1.4375	2.04167	4.68182	2	0.882353	0.1875	3.80952	3.28571	0.5	1.65	1.59091
	5	10.9688	4.4	5	9.16	5.44	3.73684	4.27273	10.3478	7.42857	2.31818	4.2	5.28571
	6	18.5938	6.30435	8.51515	12.3429	9.80769	7.3	4.77273	12.7391	14.3913	4.14286	5	11.0741
	7	24.641	8.47826	12.3889	14.6552	8.48276	10.2273	9.26087	17.15	14.7391	9.22581	10.2083	14.76
	8	33.0789	8.77778	11.4359	16.7941	10.5769	10.1905	10.85	15	15.9583	15.2143	9.62963	15.0345
	9	28.3243	10.3182	12.425	19.6562	16.0357	9.04167	7.5	13.5909	17.0833	16.7143	12.44	15.8667
	10	32.7273	12	14.1026	20.4872	18.1333	9.65217	7.63158	17.4583	19.4231	17	14.9355	14.3548
	Fraction of cells with ruptured nuclei
	Hours of induction	Field 1	Field 2	Field 3	Field 4	Field 5	Field 6	Field 7	Field 8	Field 9	Field 10	Field 11	Field 12
	0	0	0.0625	0	0	0.04	0.0555556	0	0.0769231	0	0	0	0
	1	0	0	0.0526316	0.037037	0	0.0625	0.0588235	0.0555556	0.0526316	0	0	0
	2	0	0	0	0	0	0.0588235	0	0	0	0	0	0
	3	0	0	0	0.047619	0.0869565	0.1	0	0	0	0	0	0.0454545
	4	0	0	0	0.0454545	0	0.0588235	0	0.142857	0.047619	0.0625	0.1	0
	5	0.0625	0.05	0.0645161	0.08	0	0.0526316	0.0454545	0	0.0952381	0	0	0
	6	0.03125	0.173913	0.0606061	0.0285714	0.0384615	0.05	0.0454545	0.130435	0	0	0	0
	7	0.0769231	0.391304	0.0833333	0.0689655	0.172414	0.0909091	0.0434783	0.1	0.0869565	0.0322581	0	0.08
	8	0.105263	0.407407	0.230769	0.205882	0.192308	0.190476	0.1	0.375	0.166667	0	0.148148	0.0689655
	9	0.27027	0.545455	0.225	0.1875	0.285714	0.291667	0.5	0.454545	0.166667	0.0714286	0.24	0.1
	10	0.393939	0.7	0.384615	0.333333	0.5	0.347826	0.736842	0.458333	0.461538	0.212121	0.225806	0.0967742

## Sheet: Fig 1h
LEMD2 foci vs NE rupture
	Fraction of cells with LEMD2 foci
	Hours of induction	Field 1	Field 2	Field 3	Field 4	Field 5	Field 6	Field 7	Field 8	Field 9	Field 10
	0	0.56	0.210526	0.684211	0.481481	1.5	0.384615	0.3125	0.222222	0.636364	0.73913
	1	0.346154	0.25	1.0625	0.454545	1.22222	0.409091	0.5	0.444444	0.571429	0.545455
	2	0.72	1	1.125	0.52381	1.11111	0.454545	0.6	0.47619	0.833333	0.454545
	3	2.30769	1.09091	0.789474	0.318182	0.888889	0.5	1.18182	0.631579	1.10526	0.73913
	4	6.59091	2	2.36364	1	2	0.772727	1.68182	1.55556	0.85	2.43478
	5	8.04	7.80952	7.05556	5.30769	7.90909	5.13636	5.03571	4.0625	2.68182	5.4
	6	12.2692	16.3333	14.1667	7.48276	25.9091	8.7037	11.0741	13.7647	7.25	15.381
	7	15.875	23.5	18.24	12.9565	27.4667	17.3684	15.9565	28.1667	9.92593	25.7273
	8	21.8056	37.087	18.2692	16.7857	25.6154	22.0385	14.8966	28.8	15.3077	28.6
	9	23	37.6364	23.12	22.5172	28.4444	24.4138	15.7	32.037	18.5882	24.3636
	10	24.6774	39.3182	23.8261	21.08	29.25	23.1333	13.6061	36.2727	17.24	28.15
	Fraction of cells with ruptured nuclei
	Hours of induction	Field 1	Field 2	Field 3	Field 4	Field 5	Field 6	Field 7	Field 8	Field 9	Field 10
	0	0	0	0	0	0	0	0	0	0	0
	1	0	0.05	0	0	0	0	0	0	0	0
	2	0	0	0.0625	0	0	0	0	0	0	0
	3	0	0.0454545	0	0	0.222222	0	0.0454545	0	0	0
	4	0	0.0952381	0	0.0416667	0	0.0454545	0	0	0	0
	5	0	0.047619	0	0.0769231	0.0909091	0.0454545	0	0.0625	0.0909091	0.05
	6	0.0384615	0.0416667	0.166667	0.103448	0.181818	0.111111	0	0	0	0.333333
	7	0.0416667	0.125	0.24	0.217391	0.333333	0.210526	0.0869565	0.125	0.148148	0.454545
	8	0.111111	0.347826	0.538462	0.214286	0.538462	0.269231	0.0689655	0.28	0.346154	0.36
	9	0.222222	0.318182	0.72	0.517241	0.555556	0.310345	0.1	0.444444	0.441176	0.681818
	10	0.16129	0.454545	0.826087	0.8	0.875	0.666667	0.0606061	0.590909	0.56	0.75

## Sheet: Fig 1i
CHMP7 enrichment
		LEMD2-APEX2			CHMP4B-APEX2
	0h	0.00254544	0.00122666	0.00223109	0.0007078	0.00190498	0.00150823
	3h	0.10815	0.080902	0.095554	0.028953	0.019968	0.018161
	6h	0.51673	0.464	0.415	0.22	0.254	0.314
	9h	0.795681	0.795	0.9	0.85985	0.982	0.897

## Sheet: Fig 1j
CHMP4B enrichment
		LEMD2-APEX2
	0h	0.110971	0.173782	0.120682
	3h	0.394882	0.359384	0.260253
	6h	1	1	1
	9h	0.84771	0.977557	0.716274

## Sheet: Fig jk
LEMD2 enrichment
		CHMP4B-APEX2
	0h	0.0246076	0.041103	0.020754
	3h	0.702543	0.911797	0.819827
	6h	1	1	1
	9h	0.536619	0.84147	0.521666

## Sheet: Fig 2c
Protein enrichment CHMP7-NLS induction
		LEMD2-APEX2			CHMP4B-APEX2
	MEAN	0.0246217	0.048651	0.004571	0.0745176	0.0589225	0.0832763
	TOP2B	1.35526	1.6449	1.2246	0.922142	1.83018	1.55646
	VRK1	0.972877	0.935779	0.484411	1.04774	0.983022	1.04256
	ALYREF	1.18948	1.34079	1.4493	0.873247	0.691738	1.08525

## Sheet: Fig 2f
Protein enrichment CHMP7-NES* induction
	Enrichment in LEMD2-APEX2
		3 hours			6 hours			9 hours
	CHMP7	1.17036	1.29048	1.47243	2.28354	2.4731	2.48503	2.47101	2.70735	2.82151
	ATL3	0.894996	0.704205	0.99082	1.6685	1.61108	1.54238	1.84185	1.79165	1.76015
	VPS4B	1.07983	1.03213	0.800564	2.50122	2.47243	2.17671	2.47025	2.53414	2.23399
	VRK1	0.055138	0.139568	0.141871	0.422109	0.442285	0.467012	0.432775	0.518178	0.55963
	ATL2	-0.39265	-0.33957	0.349652	0.898943	0.968907	1.02554	1.00844	1.01569	1.13293
	SGPL1	-0.00284	0.023945	0.037576	1.34142	1.13189	1.18958	1.51172	1.2426	1.34887
	Enrichment in CHMP4B-APEX2
		3 hours			6 hours			9 hours
	CHMP7	1.61178	1.04998	0.933025	2.49196	2.15404	2.17051	3.08451	2.74155	2.62687
	ATL3	1.46787	1.44278	0.936154	2.13514	2.05879	1.53828	2.31631	2.32857	1.88061
	VPS4B	1.19936	1.91946	1.7334	1.5993	2.26725	2.32909	1.65924	2.28571	2.33104
	VRK1	0.71866	0.778364	0.535536	1.27911	0.764338	1.07818	1.23545	1.14365	1.23023
	ATL2	-0.19856	0.525161	0.164153	0.875341	1.3252	1.18624	0.995988	1.31422	1.21577
	SGPL1	0.293038	-0.7363	0.01201	1.13538	0.410291	1.11834	1.13232	0.826239	1.42706

[truncated: 53 more sheets: Fig 3b, Fig 3d, Fig 3h, Fig 4c, Fig 4d, Fig 4f, Fig 4g, Fig 5b, Fig 5c, Fig 5d, Fig 5e, Fig 5g, Fig 6a, Fig 6b, Fig 6c, Fig 6d, Fig 6e, Fig 6f, Fig 6i, Fig 6j …]
